# Supplementary material for: Using multi-locus allelic sequence data to estimate genetic divergence among four Lilium (Liliaceae) cultivars
Source: Front Plant Sci. 2014 Oct 20;5:567. doi: 10.3389/fpls.2014.00567 (PMC4202788; doi:10.3389/fpls.2014.00567)
Supplement: Supplementary file 1 [file DataSheet1.ZIP]

Archive with 28 entries (27 files):
- 27 lily sequences/19510codon.phy
- 27 lily sequences/19882codon.phy
- 27 lily sequences/20744codon.phy
- 27 lily sequences/21012codon.phy
- 27 lily sequences/21042codon.phy
- 27 lily sequences/22926codon.phy
- 27 lily sequences/25751codon.phy
- 27 lily sequences/30305codon.phy
- 27 lily sequences/30546-codon.phy
- 27 lily sequences/31438codon.phy
- 27 lily sequences/34203codon.phy
- 27 lily sequences/34429codon.phy
- 27 lily sequences/34918codon.phy
- 27 lily sequences/34983codon.phy
- 27 lily sequences/35696codon.phy
- 27 lily sequences/36051codon.phy
- 27 lily sequences/36290codon.phy
- 27 lily sequences/36700codon.phy
- 27 lily sequences/48560codon.phy
- 27 lily sequences/6165codon.phy
- 27 lily sequences/the seven lily common with tulip/
- 27 lily sequences/the seven lily common with tulip/10364lily.phy
- 27 lily sequences/the seven lily common with tulip/34202lily.phy
- 27 lily sequences/the seven lily common with tulip/36290lily.phy
- 27 lily sequences/the seven lily common with tulip/5703lily.phy
- 27 lily sequences/the seven lily common with tulip/6081lily.phy
- 27 lily sequences/the seven lily common with tulip/6523lily.phy
- 27 lily sequences/the seven lily common with tulip/72799lily.phy
