# Supplementary material for: Using multi-locus allelic sequence data to estimate genetic divergence among four Lilium (Liliaceae) cultivars
Source: Front Plant Sci. 2014 Oct 20;5:567. doi: 10.3389/fpls.2014.00567 (PMC4202788; doi:10.3389/fpls.2014.00567)
Supplement: Supplementary file 1 [file DataSheet1.ZIP › 27 lily sequences/19510codon.phy]

CK_A       AAGCAATATGGTGAAATTGAAAAAGTACGGCTCTCCAGGGATTTTACAAGAGCCAAGAAGAAAGATTATGGGTTTGTGGAGTTCAGTACTCATGAAAGTGCTGTTGCTTGTGTGGAAGGTCTTAATAATGCTGACCCTGGGGAAGGAGAGATTAAGGTCAAAGCTAATCTTGCCAAACCGAAGAACAAAGGCCGAGTTGCTAAGCAGGTTCTTCGGGGTGGTTTTCCGGTTAAGAAGGATGGAGAAGTTTCTGAAGAAGCCGGTAAAAATAAGAAGAAAAATATGAAGTCGAATGATGATGTTACTAACAAGGGAAAAGACCAACCCAAAGATGTGAAAGGAAGCCAGGCTTCAAAGTTGGAAAATAAAGAT
CK_B       AAGCAATATGGTGAAATTGAAAAAGTACGGCTTTCCAGGGATTTTACAAGAGCCAAGAAGAAAGATTATGGGTTTGTGGAGTTCAGTACTCATGAAAGTGCTGTTGCTTGTGTGGAAGGTCTTAATAATGCTGACCCTGGGGAAGGAGAGATTAAGGTCAAAGCTAATCTTGCCAAACCGAAGAACAAAGGCCGAGTTGCTAAGCAAGTTCTTCGGGGTGGTTTTCCGGTTAAGAAGGATGGAGAAGTTTCTGAAGAAGCCGGTAAAAATAAGAAGAAAAATATAAAGTCGAATGATGATGTTACTAACAAGGGAAAAGACCAACCCAAAGATGTGAAAGGAAGCCAGGCTTCGAAGTTGGAAAATAAAGAT
WF_A       AAGCAATATGGTGAAATTGAAAAAGTACGGCTCTCCAGGGATTTTACAAGAGCCAAGAAGAAAGATTATGGGTTTGTGGAGTTCAGTACTCATGAAAGTGCTGTTGCTTGTGTGGAAGGTCTTAATAACGCTGACCCTGGGGAAGGAGAGATTAAGGTCAAAGCTAATCTTGCCAAACCGAAGAACAAAGGCCGTGTTGCCAAGCAAGTTCTTCGGGGTGGTTTTCCGGTTAAGAAGGATGGAGAAGTTTCTGAAGAAGCCGGTAAAAATAAGAAGAAAAATATGAAATCGAATGAT---GTTACTAACAAGGGAAAAGACCAATCCAAAGATGTGAAAGGAAGCCAGGCTTCAAAGTTGGAAAATAAAGAT
WF_B       AAGCAATATGGTGAAATTGAAAAAGTACGGCTCTCCAGGGATTTTACAAGAGCCAAGAAGAAAGATTATGGGTTTGTGGAGTTCAGTACTCATGAAAGTGCTGTTGCTTGTGTGGAAGGTCTTAATAACGCTGACCCTGGGGAAGGAGAGATTAAGGTCAAAGCTAATCTTGCCAAACCGAAGAACAAAGGCCGTGTTGCCAAGCAAGTTCTTCGGGGTGGTTTTCCGGTTAAGAAGGATGGAGAAGTTTCTGAAGAAGCCGGTAAAAATAAGAAGAAAAATATGAAATCGAATGAT---GTTACTAACAAGGGAAAAGACCAATCCAAAGATGTGAAAGGAAGCCAGGCTTCAAAGTTGGAAAATAAAGAT
SG_A       AAGCAATATGGTGAAATTGAAAAAGTACGGCTCTCCAGGGATTTTACAAGAGCCAAGAAGAAAGATTATGGGTTTGTGGAGTTCAGTACTCATGAAAGTGCTGTTGCTTGTGTGGAAGGTCTTAATAATGCTGACCCTGGGGAAGGAGAAATTAAGGTCAAAGCTAATCTTGCCAAACCGAAGAACAAGGGCCGTGTTGCTAAGCAAGTTCTTCGTGGTGGTTTTCCTGTTAAGAAGGATGGAGAAGTTTCTGAAGAAGCCGGTAAATCCAAGAAGAACAATATAAAGTCGAATGAT---GTTACTAACAAGGGAAAAGACCAATCCAAAGATGTGAAAGGAAGCCAGGCTTTGAAGTCGGAAAATAAAGAT
SG_B       AAGCAATATGGTGAAATTGAAAAAGTACGGCTCTCCAGGGATTTTACAAGAGCCAAGAAGAAAGATTATGGGTTTGTGGAGTTCAGTACTCATGAAAGTGCTGTTGCTTGTGTGGAAGGTCTTAATAATGCTAACCCTGGGGAAGGAGAAATTAAGGTCAAAGCTAATCTTGCCAAACCGAAGAACAAGGGCCGAGTTGCTAAGCAAGTTCTTCGTGGTGGTTTTCCTGTTAAGAAGGATGGAGAAGTTTCTGAAGAAGCCGGTAAATCCAAGAAGAACAATATAAAGTCGAATGAT---GTTACTAACAAGGGAAAAGACCAATCCAAAGATGTGAAAGGAAGCCAGGCTTTGAAGTCGGAAAATAAAGAT
TR_A       AAGCAATATGGTGAAATTGAAAAAGTACGGCTCTCCAGGGATTTTACAAGAGCCAAGAAGAAAGATTATGGGTTTGTGGAGTTCAGTACTCATGAGAGTGCTGTTGCTTGTGTGGAAGGTCTAAATAATGCTGACCCTGGGGAAGGAGAGATTAAGGTCAAAGCTAATCTTGCCAAACCGAAGAACAGGGGCCGAGTTGCTAAGCAAGTTCTTCGGGGTGGTTTTCCAGTTAAGAAGGATGGAGAAGTTTCTGAAGAAGCTGGTAAAACCAAAAAGAAAAATATAAAGTCGAATGAT---GTTACTAACAAGGGAAAAGACCAATCCAAAGATGTGAAAGGAAGCCAAGCTTCAAAGTCGGAAAATAAAGAT
TR_B       AAGCAATATGGTGAAATTGAAAAAGTACGGCTCTCCAGGGATTTTACAAGAGCCAAGAAGAAAGATTATGGGTTTGTGGAGTTCAGTACTCATGAGAGTGCTGTTGCTTGTGTGGAAGGTCTAAATAATGCTGACCCTGGGGAAGGAGAGATTAAGGTCAAAGCTAATCTTGCCAAACCGAAGAACAGGGGCCGAGTTGCTAAGCAAGTTCTTCGGGGTGGTTTTCCAGTTAAGAAGGATGGAGAAGTTTCTGAAGAAGCTGGTAAAACCAAAAAGAAAAATATAAAGTCGAATGAT---GTTACTAACAAGGGAAAAGACCAATCCAAAGATGTGAAAGGAAGCCAAGCTTCAAAGTCGGAAAATAAAGAT
