# Supplementary material for: Using multi-locus allelic sequence data to estimate genetic divergence among four Lilium (Liliaceae) cultivars
Source: Front Plant Sci. 2014 Oct 20;5:567. doi: 10.3389/fpls.2014.00567 (PMC4202788; doi:10.3389/fpls.2014.00567)
Supplement: Supplementary file 1 [file DataSheet1.ZIP › 27 lily sequences/19882codon.phy]

CK_A       TTCTCTCCCACAGGGCTCCTAGCTCCCCGTCGCAGATCTAGAGATGCAGGCAACTCTTANTCCGAGGATGGGAGCCTCTANGAAGGAAAGCCTAGAGGACGCCAGCATGGTTTGACCCAACAGAGGAGACAAGAGATTAAGGAAGCATTTGATCTATTTGATACAGATGGTTCTGGTACTATTGATGCCAAAGAGTTGAATGTTGCTATGAGAGCCTTGGGGTTTGAGATGACAGAAGACGAAATTATTAAGATGATTGCTGAAGTAGACAAAGATAATAATGGTTCAATTGATTTTGAGGAATTTGTTCACATGATGACTTCCAAGATTGGAGAAAGGGATACTAAAGAAGAGCTTATGAAGCTTTTCACATANTNGACCAGGATAACAATGGAAAAATATCGGACAAGGATATTTTGCGTGTTGCTAAAGATTTGGGTGAAAACTTTACTCTTGATGAAATCAGAGAGATGNTTGAAGAAGCCGACCGAAATGCTGATGGGGAGGTTGATGCTGATGAGTTCCTGNGGATGNTGNAACGAACCAATTATGGTTACTAGACAACTCAAGTNAATCGTTGAGGAACTTNAGATATTTTATCTACTATTTAAATATTANAGTATGTGTGAG
CK-B       TTCTCTCCCACAGGGCTCCTAGCTCCCCGTCGCAGATCTAGAGATGCAGGCAACTCTTANTCCGAGGATGGGAGCCTCTANGAAGGAAAGCCTAGAGGACGCCAGCATGGTTTGACCCAACAGAGGAGACAAGAGATTAAGGAAGCATTTGATCTATTTGATACAGATGGTTCTGGTACTATTGATGCCAAAGAGTTGAATGTTGCTATGAGAGCCTTGGGGTTTGAGATGACAGAAGACGAAATTATTAAGATGATTGCTGAAGTAGACAAAGATAATAATGGTTCAATTGATTTTGAGGAATTTGTTCACATGATGACTTCCAAGATTGGAGAAAGGGATACTAAAGAAGAGCTTATGAAGCTTTTCACATANTNGACCAGGATAACAATGGAAAAATATCGGACAAGGATATTTTGCGTGTTGCTAAAGATTTGGGTGAAAACTTTACTCTTGATGAAATCAGAGAGATGNTTGAAGAAGCCGACCGAAATGCTGATGGGGAGGTTGATGCTGATGAGTTCCTGNGGATGNTGNAACGAACCAATTATGGTTACTAGACAACTCAAGTNAATCGTTGAGGAACTTNAGATATTTTATCTACTATTTAAATATTANAGTATGTGTGAG
WF_A       TTCTCTCCCACAGCGCTCCTAGCTCCCCGTCGCAGATCTAGAGATGCAGGCAACTCTTANTCCGAGGATGGGAGCCTCTANGAAGGAAAGCCTAGAGGACGCCAGCATGGTTTGACCCAACAGAGGAGGCAAGAGATTAAGGAAGCATTTGATCTATTTGATACAGATGGTTCTGGTACTATTGATGCCAAAGAGTTGAATGTTGCTATGAGAGCCTTGGGGTTTGAGATGACAGAAGACGAAATTAAAAAGATGATTGCTGAAGTAGATAAAGATAATAATGGTTCAATTGATTTTGAGGAATTTGTTCACATGATGACTTCCAAGATTGGAGAAAGGGATACTAAAGAAGAGCTTATGAAGCTTTTCACATANTNGACCAGGATAACAATGGAAAAATATCGGACAAGGATATTTTGCGTGTTGCTAAAGATTTGGGTGAAAACTTTACTCTTGATGAAATCAGAGAGATGNTTGAAGAAGCCGACCGAAATGCTGATGGGGAAGTTGATGCTGATGAGTTCCTGNGGATGNTGNAACGAACCAATTATGGTTACTAGACAACTCAAGTNAATCGTTGAGGAGCTTNAGATATTCTATCTACTATTTAAATATTANAGTATGTGTGAG
WF-B       TTCTCTCCCACAGCGCTCCTAGCTCCCCGTCGCAGATCTAGAGATGCAGGCAACTCTTANTCCGAGGATGGGAGCCTCTANGAAGGAAAGCCTAGAGGACGCCAGCATGGTTTGACCCAACAGAGGAGGCAAGAGATTAAGGAAGCATTTGATCTATTTGATACAGATGGTTCTGGTACTATTGATGCCAAAGAGTTGAATGTTGCTATGAGAGCCTTGGGGTTTGAGATGACAGAAGACGAAATTAAAAAGATGATTGCTGAAGTAGATAAAGATAATAATGGTTCAATTGATTTTGAGGAATTTGTTCACATGATGACTTCCAAGATTGGAGAAAGGGATACTAAAGAAGAGCTTATGAAGCTTTTCACATANTNGACCAGGATAACAATGGAAAAATATCGGACAAGGATATTTTGCGTGTTGCTAAAGATTTGGGTGAAAACTTTACTCTTGATGAAATCAGAGAGATGNTTGAAGAAGCCGACCGAAATGCTGATGGGGAAGTTGATGCTGATGAGTTCCTGNGGATGNTGNAACGAACCAATTATGGTTACTAGACAACTCAAGTNAATCGTTGAGGAGCTTNAGATATTCTATCTACTATTTAAATATTANAGTATGTGTGAG
SG_A       TTCTCTCCCACAGGGCTCCTAGCTCCCCGTCGCAGATCTAGAGATGCAGGCAACTCTTANTCCGAGGATGGGAGCCTCTANGAAGGAAAGCCTAGAGGACGCCTGCATGGTTTGACCCAACAGAGGAGACAAGAGATTAAGGAAGCATTTGATCTATTTGATACAGATGGTTCTGGTACTATTGATGCCAAAGAGTTGAATGTTGCCATGAGAGCCTTGGGGTTTGAGATGACAGAAGACGAAATTATTAAGATGATTGCTGAAGTAGACAAAGATAATAATGGTTCAATTGATTTTGAGGAATTCGTTCACATGATGACTTCCAAGATTGGAGAAAGGGATACTAAAGAAGAGCTTATGAAGCTTTTCACATANTNGATCAGGATAACAATGGAAAAATATCGGACAAGGATATTTTACGTGTTGCTAAAGATTTGGGTGAAAACTTTACTCTTGATGAAATCAGAGAGATGNTTGAAGAAGCCGACCGAAATGCTGATGGGGAGGNAGATGCTGATGAGTTCCTGNGGATGNTGNAACGAACCAATTATGGTTTCTAGACAACTCAAGTNAATCGTTGAGGAACTTNAGATATTCTATCTGCTATTTAAATATTANAGTATGTGTGAG
SG_B       TTCTCTCCCACAGGGCTCCTAGCTCCCCGTCGCAGATCTAGAGATGCAGGCAACTCTTANTCCGAGGATGGGAGCCTCTANGAAGGAAAGCCTAGAGGACGCCAGCATGGTTTGACCCAACAGAGGAGACAAGAGATTAAGGAAGCATTTGATCTATTTGATACAGATGGTTCTGGTACTATTGATGCCAAAGAGTTGAATGTTGCCATGAGAGCCTTGGGGTTTGAGATGACAGAAGACGAAATTATTAAGATGATTGCTGAAGTAGACAAAGATAATAATGGTTCAATTGATTTTGAGGAATTCGTTCACATGATGACTTCCAAGATTGGAGAAAGGGATACTAAAGAAGAGCTTATGAAGCTTTTCACATANTNGACCAGGATAACAATGGAAAAATATCGGACAAGGATATTTTACGTGTTGCTAAAGATTTGGGTGAAAACTTTACTCTTGATGAAATCAGAGAGATGNTTGAAGAAGCCGACCGAAATGCTGATGGGGAGGNAGATGCTGATGAGTTCCTGNGGATGNTGNAACGAACCAATTATGGTTTCTAGACAACTCAAGTNAATCGTTGAGGAACTTNAGATATTCTATCTGCTATTTAAATATTANAGTATGTGTGAG
TR_A       TTCTCTCCCACAGCGCTCCTAGCTCCCCGTCGCAGATCTAGAGATGCAGGCAACTCTTANTCCGAGGATGGGAGCCTCTANGAAGGAAAGCCTAGAGGACGCCAGCATGGTTTGACCCAACAGAGGAGACAAGAGATTAAGGAAGCATTTGATCTATTTGATACAGATGGTTCTGGTACTATTGATGCCAAAGAGTTGAATGTTGCCATGAGAGCCTTGGGGTTTGAGATGACAGAAGACGAAATTATTAAGATGATTGCTGAAGTAGACAAAGATAATAATGGTTCAATTGATTTTGAGGAATTTGTCCACATGATGACTTCCAAGATTGGAGAAAGGGATACTAAAGAAGAGCTTATGAAGCTTTTCACATANTNGACCAGGATAACAATGGAAAAATATCGGACAAGGATATTTTGCGTGTTGCTAAAGATTTGGGTGAAAACTTTACTCTTGATGAAATCAGAGAGATGNTTGAAGAAGCCGACCGAAATGCTGATGGGGAGGNAGATGCGGATGAGTTCCTGNGGATGNTGNAACGAACCAATTATGGTTACTAGAAAG----------------------TTNAGATATTCTATCTACTATTTAAATATTANAGTATGTGTGAG
TR-B       TTCTCTCCCACAGCGCTCCTAGCTCCCCGTCGCAGATCTAGAGATGCAGGCAACTCTTANTCCGAGGATGGGAGCCTCTANGAAGGAAAGCCTAGAGGACGCCAGCATGGTTTGACCCAACAGAGGAGACAAGAGATTAAGGAAGCATTTGATCTATTTGATACAGATGGTTCTGGTACTATTGATGCCAAAGAGTTGAATGTTGCCATGAGAGCCTTGGGGTTTGAGATGACAGAAGACGAAATTATTAAGATGATTGCTGAAGTAGACAAAGATAATAATGGTTCAATTGATTTTGAGGAATTTGTCCACATGATGACTTCCAAGATTGGAGAAAGGGATACTAAAGAAGAGCTTATGAAGCTTTTCACATANTNGACCAGGATAACAATGGAAAAATATCGGACAAGGATATTTTGCGTGTTGCTAAAGATTTGGGTGAAAACTTTACTCTTGATGAAATCAGAGAGATGNTTGAAGAAGCCGACCGAAATGCTGATGGGGAGGNAGATGCGGATGAGTTCCTGNGGATGNTGNAACGAACCAATTATGGTTACTAGAAAG----------------------TTNAGATATTCTATCTACTATTTAAATATTANAGTATGTGTGAG
