# Supplementary material for: Using multi-locus allelic sequence data to estimate genetic divergence among four Lilium (Liliaceae) cultivars
Source: Front Plant Sci. 2014 Oct 20;5:567. doi: 10.3389/fpls.2014.00567 (PMC4202788; doi:10.3389/fpls.2014.00567)
Supplement: Supplementary file 1 [file DataSheet1.ZIP › 27 lily sequences/30305codon.phy]

CK_A       CCTGTTTGCAGTTCCTGNGCGGTGAAACCCTNGATCGCCGCCGACGTTCGAACTCGTCGGCCGATCCTCTCATCCGCAATCATGGCGCGCGAGCTATCTCAGAAGGAGAAGGACATCCAGATGATGCTCGCTGCCGACGTTCACCTTGGCACGAAGAACTGCAACTTCCAGATGGAGCGCTACGTCTACAAGCGTAGGACTGACGGTATATACATCATCAACCTTGGAAAGACGTGGGATAAACTTCACATGGTAGCTAGGGCTGTTGTTTCTGTTGAGAATCCTCAGGATATTATTGTTCAATCTGCAAGACCATATGGTCAGAGAGCCGTCTTGAAGTTTGCACACTACATTGGTGCTCATCCCATTGCTGGCAGGCACACTCCTGGAACTTTCACGAATCAACTGCAGACCTCTTTCAGTGAGCCCCGTCTTCTCATCCTCACTGATCCCAGAACTGACCACCAGCCAATCAAGGAGGCTGCACTGGGTAACATT
CK_B       CCTGTTTGCAGTTCCTGNGCGGTGAAACCCTNGATCGCCGCCGACGTTCGAACTCGTCGGCCGATCCTCTCATCCGCAATCATGGCGCGCGAGCTATCTCAGAAGGAGAAGGACATTCAGATGATGCTCGCTGCCGACGTTCACCTTGGCACGAAGAACTGCAACTTCCAAATGGAGCGCTACGTCTACAAGCGCAGGACTGATGGTATATACATCATCAACCTTGGAAAGACGTGGGATAAACTTCACATGGTAGCCAGGGCTGTTGTTTCTGTTGAGAATCCTCAGGATATTATTGTTCAATCTGCAAGACCATATGGTCAGAGAGCTGTCTTGAAGTTTGCACACTACATTGGTGCTCATCCCATTGCTGGCAGGCACACTCCTGGAACTTTCACGAATCAACTGCAGACCTCTTTCAGTGAGCCCCGTCTTCTCATCCTCACTGATCCCAGAACTGACCACCAGCCAATCAAGGAGGCTGCACTGGGTAACATT
WF_A       CCTGTTTGCAGTTCCTGNGAGCTGAAACCCTNGATCGCCGCCGACGTTCGAACTCGCCGGCCGATCCTC--ATCTGCAATCATGGCGCGCGAGCTCTCTCAGAAGGAGAAGGACATCCAGATGATGCTCGCTGCCGACGTTCACCTTGGCACGAAGAACTGCAACTTCCAGATGGAGCGCTACGTCTACAAGCGCAGGACTGATGGTATATACATCATCAACCTTGGAAAGACGTGGGATAAACTTCACATGGTAGCCAGGGCTGTTGTCTCTGTTGAGAATCCTCAGGATATTATTGTTCAATCTGCAAGACCATATGGTCAGAGAGCTGTCTTGAAGTTTGCACACTACATTGGTGCTCATCCCATTGCTGGCAGGCACACTCCTGGAACTTTCACGAATCAACTGCAGACCTCTTTCAGTGAGCCCCGTCTTCTCATCCTCACTGATCCCAGAACTGACCACCAGCCAATCAAGGAGGCTGCACTGGGTAACATT
WF_B       CCTGTTTGCAGTTCCTGNGAGCTGAAACCCTNGATCGCCGCCGACGTTCGAACTCGCCGGCCGATCCTC--ATCTGCAATCATGGCGCGCGAGCTCTCTCAGAAGGAGAAGGACATCCAGATGATGCTCGCTGCCGACGTTCACCTTGGCACGAAGAACTGCAACTTCCAGATGGAGCGCTACGTCTACAAGCGCAGGACTGATGGTATATACATCATCAACCTTGGAAAGACGTGGGATAAACTTCACATGGTAGCCAGGGCTGTTGTCTCTGTTGAGAATCCTCAGGATATTATTGTTCAATCTGCAAGACCATATGGTCAGAGAGCTGTCTTGAAGTTTGCACACTACATTGGTGCTCATCCCATTGCTGGCAGGCACACTCCTGGAACTTTCACGAATCAACTGCAGACCTCTTTCAGTGAGCCCCGTCTTCTCATCCTCACTGATCCCAGAACTGACCACCAGCCAATCAAGGAGGCTGCACTGGGTAACATT
SG_A       CCTGTTTGCAGTTCCTGNGAGCTGAAACCCTNGATCGCCGCCGACGTTCGAACTCGCCGGCCGATCTTC--ATCCGCAATCATGGCGCGCGAGCTCTCTCAGAAGGAGAAGGACATCCAGATGATGCTCGCTGCCGACGTTCACCTTGGCACGAAGAACTGCAACTTCCAGATGGAGCGCTACGTTTACAAGCGCAGGACTGATGGTATATACATCATCAACCTTGGAAAGACCTGGGATAAACTTCACATGGTAGCCAGGGCTGTTGTTTCTGTTGAGAATCCTCAGGATATTATTGTTCAATCTGCAAGACCATATGGTCAGAGAGCTGTCTTGAAGTTTGCACACTACATTGGTGCTCATCCCATTGCTGGCAGGCACACTCCTGGAACTTTCACGAATCAACTACAGACCTCTTTCAGTGAGCCCCGTCTTCTCATCCTCACTGATCCCAGAACTGACCACCAGCCAATCAAGGAGGCTGCACTGGGTAACATT
SG_B       CCTGTTTGCAGTTCCTGNGAGCTGAAACCCTNGATCGCCGCCGACGTTCGAACTCGCCGGCCGATCTTC--ATCCGCAATCATGGCGCGCGAGCTCTCTCAGAAGGAGAAGGACATCCAGATGATGCTCGCTGCCGACGTTCACCTTGGCACGAAGAACTGCAACTTCCAGATGGAGCGCTACGTTTACAAGCGCAGGACTGATGGTATATACATCATCAACCTTGGAAAGACCTGGGATAAACTTCACATGGTAGCCAGGGCTGTTGTTTCTGTTGAGAATCCTCAGGATATTATTGTTCAATCTGCAAGACCATACGGTCAGAGAGCTGTCTTGAAGTTTGCACACTACATTGGTGCTCATCCCATTGCTGGCAGGCACACTCCTGGAACTTTCACGAATCAACTGCAGACCTCTTTCAGTGAGCCCCGTCTTCTCATCCTCACTGATCCCAGAACCGACCACCAGCCAATCAAGGAGGCTGCACTGGGTAACATT
TR_A       CCTGTTTGCAGTTCCTGNGAGCTGAAACCCTNGATCGCCGCCGACGTTCGAACTCGTCGGCCGATCCTC--ATCCGCAATCATGGCGCGCGAGCTCTCTCAGAAGGAGAAGGACATCCAGATGATGCTCGCTGCCGACGTTCACCTTGGCACGAAGAACTGCAACTTCCAGATGGAGCGCTACGTCTACAAGCGCAGGACTGATGGTATATACATCATCAACCTCGGAAAGACCTGGGATAAACTTCACATGGTAGCCAGGGCTGTTGTTTCTGTTGAGAATCCTCAGGATATTATTGTTCAATCTGCAAGACCATATGGTCAGAGAGCTGTCTTGAAGTTTGCACACTACATTGGTGCTCATCCCATTGCTGGCAGGCACACTCCTGGAACTTTCACGAATCAACTGCAGACCTCTTTCAGTGAGCCCCGTCTTCTCATCCTCACTGATCCCAGAACTGACCACCAGCCAATCAAGGAGGCTGCACTGGGTAACATT
TR_B       CCTGTTTGCAGTTCCTGNGAGCTGAAACCCTNGATCGCCGCCGACGTTCGAACTCGTCGGCCGATCCTC--ATCCGCAATCATGGCGCGCGAGCTCTCTCAGAAGGAGAAGGACATCCAGATGATGCTCGCTGCCGACGTTCACCTTGGCACGAAGAACTGCAACTTCCAGATGGAGCGCTACGTCTACAAGCGCAGGACTGATGGTATATACATCATCAACCTCGGAAAGACCTGGGATAAACTTCACATGGTAGCCAGGGCTGTTGTTTCTGTTGAGAATCCTCAGGATATTATTGTTCAATCTGCAAGACCATATGGTCAGAGAGCTGTCTTGAAGTTTGCACACTACATTGGTGCTCATCCCATTGCTGGCAGGCACACTCCTGGAACTTTCACGAATCAACTGCAGACCTCTTTCAGTGAGCCCCGTCTTCTCATCCTCACTGATCCCAGAACTGACCACCAGCCAATCAAGGAGGCTGCACTGGGTAACATT
