# Supplementary material for: Using multi-locus allelic sequence data to estimate genetic divergence among four Lilium (Liliaceae) cultivars
Source: Front Plant Sci. 2014 Oct 20;5:567. doi: 10.3389/fpls.2014.00567 (PMC4202788; doi:10.3389/fpls.2014.00567)
Supplement: Supplementary file 1 [file DataSheet1.ZIP › 27 lily sequences/35696codon.phy]

CK_A       CCGATAGGCAAACCCAGTGCCAAAGTTGTGAAAAAAGATGACAGCAGCGAAGATGATTCTGAAGATGAAGATGATTCAGAAGATG---TGGATGAGGATAAAGATGTCAAAATGAAAGATGCTCCTAAGGTGGCTTCTGAAAAGAAAGCGCCTAAAACTCCAGTTATCCAAGGCCAGTCCCAGGGTTCAAAGACTTTATTTGTTGGGAATTTGTCCTTTGATGCTGAAGAAGATACATTGGCTGAGTTTTTTAAGGAGGCAGGTGAAGTTACTGATGTTCGTTTGGTTAAAGACAGTGACGGTCGCAAGAAAGGATATGGGTATGTTGAGTTTACTACACCTGAAGAGGCTCAAAAGGGCCTTGAATTGAATGGTCAGGATTTACTTGGCCGTGCTGTTAGATTAGATACTGCTCATGAAAGAGGCGCATATACACCACGGTCAGAAAATAATTCTTTTCAGAAGGGTGGTGCTGGTGGTCCTAGCCAAACTATATTTGTTAAAGGTTTTGACACATCGCATGATGAGGATCAGATTCGTAGCTCTCTT
CK_B       CCGATAGGCAAACCCAGTGCCAAAGTTGTGAAAAAAGATGACAGCAGCGAAGATGATTCTGAAGATGAAGATGATTCAGAAGATG---TGGATGAGGATAAAGATGTCAAAATGAAAGATGCTCCTAAGGTGGCTTCTGAAAAGAAAGAGCCTAAAACTCCAGTTATCCAAGGCCAGTCCCAGGGTTCAAAGACTTTATTTGTTGGGAATTTGTCCTTTGATGCTGAAGAAGATACATTGGCTGAGTTTTTTAAGGAGGCAGGTGAAGTTACTGATGTTCGTTTGGTTAAAGACAGTGACGGTCGCAAGAAAGGATATGGGTATGTTGAGTTTACTACACCTGAAGAGGCTCAAAAGGGCCTTGAATTGAATGGTCAGGATTTACTTGGCCGTGCTGTTAGATTAGATACTGCTCATGAAAGAGGCGCATATACACCACGGTCAGAAAATAATTCTTTTCAGAAGGGTGGTGCTGGTGGTCCTAGCCAAACTATATTTGTTAAAGGTTTTGACACATCGCATGATGAGGATCAGATTCGTAGCTCTCTT
WF_A       CCGATAGGCAAACCCAGTGCCAAAGTTGTGAAAAAAGATGACAGCAGCGAAGATGATTCTGAAGATGAAGATGATTCAGAAGATG---TGGATGAGGATAAAGATGTCAAAATGAAAGATGCTCCTAAGGCGGCTTCTGAAAAGAAAGCGCCAAAAACTCCAGTTATCCAAGGCCAGTCCCAGGGTTCAAAGACTTTATTTGTTGGGAATTTGTCCTTCGATGCTGAAGAAGATACATTGGCTGAGTTTTTTAAGGATGCAGGTGAAGTTACTGATGTTCGTTTGGTTAAAGACAGTGATGGTCGCAAGAAAGGATATGGGTATGTTGAGTTTGCTACACCTGAAGAGGCTCAAAAGGGTCTTGAATTGAATGGTCAGGATTTACTTGGCCGTGCTGTTAGATTAGATACTGCTCATGAAAGAGGCGCATATACACCACGGTCAGAAAATAATTCTTTTCAGAAGGGTGGTGCAGGTGGTCCTAGCCAAACTATATTTGTTAAAGGTTTTGATACCTCGCATGATGAGGATCAGATTCGTAGCTCTCTT
WF_B       CCGATAGGCAAACCCAGTGCCAAAGTTGTGAAAAAAGATGACAGCAGCGAAGATGATTCTGAAGATGAAGATGATTCAGAAGATG---AGGATGAGGATAAAGATGTCAAAATGAAAGATGCTCCTAAGGCGGCTTCTGAAAAGAAAGCGCCAAAAACTCCAGTTATCCAAGGCCAGTCCCAGGGTTCAAAGACTTTATTTGTTGGGAATTTGTCCTTCGATGCTGAAGAAGATACATTGGCTGAGTTTTTTAAGGATGCAGGTGAAGTTACTGATGTTCGTTTGGTTAAAGACAGTGATGGTCGCAAGAAAGGATATGGGTATGTTGAGTTTGCTACACCTGAAGAGGCTCAAAAGGGTCTTGAATTGAATGGTCAGGATTTACTTGGCCGTGCTGTTAGATTAGATACTGCTCATGAAAGAGGCGCATATACACCACGGTCAGAAAATAATTCTTTTCAGAAGGGTGGTGCAGGTGGTCCTAGCCAAACTATATTTGTTAAAGGTTTTGATACCTCGCATGATGAGGATCAGATTCGTAGCTCTCTT
SG_A       CCGATAGGCAAACCCAGTGCCAAAGTTGTGAAAAAGGAAGACAGCAGCGAAGAAGATTCTGAAGATGACGATGATTCGGAAGATG---AGGCTGAGGATACAGATGTCAAAATGAAAGATGCTCCTAAGGTGGCTTCTGAAAAGAAAGCGCCTAAAACTCCAGTTGTCCAAGGCCAGTCCCAGGGTTCAAAGACTTTATTTGTTGGGAATTTGTCCTTCGATGCTGAAGAAGATACATTGGCTGAGTTTTTTAAGGAGGCAGGTGAAGTTACTGATGTTCGATTGGTTAAAGACAGTGATGGTCGCAAGAAAGGATATGGGTATGTTGAGTTTGCTACACCTGAAGAGGCTCAAAAGGGTCTTGAATTGAATGGTCAGGATTTACTTGGCCGTGCTGTTAGATTAGATACTGCTCATGAAAGAGGCACATATACACCACGGTCAGAAAATAATTCTTTTCAGAAGGGTGGTGCTGGTGGTCCTAGCCAAACTATATTTGTGAAAGGATTTGATACCTCACATGATGAGGATCAGATTCGTAGCTCTCTT
SG_B       CCGATAGGCAAACCCAGTGCCAAAGTTGTGAAAAAGGAAGACAGCAGCGAAGAAGATTCTGAAGATGACGATGATTCGGAAGATG---AGGCTGAGGATACAGATGTCAAAATGAAAGATGCTCCTAAGGTGGCTTCTGAAAAGAAAGCGCCTAAAACTCCAGTTGTCCAAGGCCAGTCCCAGGGTTCAAAGACTTTATTTGTTGGGAATTTGTCCTTCGATGCTGAAGAAGATACATTGGCTGAGTTTTTTAAGGAGGCAGGTGAAGTTACTGATGTTCGATTGGTTAAAGACAGTGATGGTCGCAAGAAAGGATATGGGTATGTTGAGTTTGCTACACCTGAAGAGGCTCAAAAGGGTCTTGAATTGAATGGTCAGGATTTACTTGGCCGTGCTGTTAGATTAGATACTGCTCATGAAAGAGGCACATATACACCACGGTCAGAAAATAATTCTTTTCAGAAGGGTGGTGCTGGTGGTCCTAGCCAAACTATATTTGTGAAAGGATTTGATACCTCACATGATGAGGATCAGATTCGTAGCTCTCTT
TR_A       CCGATAGGCAAACCCAGTGCCAAAGTTGTGAAAAAAGACGAGAGCAGCGAAGAAGATTCTGAAGATGATGATGATTCGGAAGATGTTGAGGATGAGGATACAGATGTCAAAATGAAAGATGCTCCTAAGGTTTCTTCTGAAAAGAAAGCGCCTAAAACTCCAGTTATCCAAGGCCAGTCCCAGGGTTCAAAGACTTTATTTGTTGGGAATTTGTCCTTTGATGCTGAAGAAGATACATTGGCTGAGTTTTTTAAGGAGGCAGGTGAAGTTACTGATGTTCGTTTGGTTAAGGACAGTGATGGTCGCAAGAAAGGATATGGGTATGTTGAGTTTGCTACACCTGAAGAGGCTCAAAAGGGTCTTGAATTGAATGGTCAGGATTTACTTGGCCGTGCTGTTAGATTAGATACTGCTCATGAAAGAGGCACATATACACCACGGTCAGAAAATAATTCTTTTCAGAAGGGTGGTGCTGGTGGTCCTAGCCAAACTATATTTGTAAAAGGTTTTGATACCTCACACGATGAGGATCAGATTCGTAGCTCTCTT
TR_B       CCGATAGGCAAACCCAGTGCCAAAGTTGTGAAAAAAGACGAGAGCAGCGAAGAAGATTCTGAAGATGATGATGATTCGGAAGATGTTGAGGATGAGGATACAGATGTCAAAATGAAAGATGCTCCTAAGGTTTCTTCTGAAAAGAAAGCGCCTAAAACTCCAGTTATCCAAGGCCAGTCCCAGGGTTCAAAGACTTTATTTGTTGGGAATTTGTCCTTTGATGCTGAAGAAGATACATTGGCTGAGTTTTTTAAGGAGGCAGGTGAAGTTACTGATGTTCGTTTGGTTAAGGACAGTGATGGTCGCAAGAAAGGATATGGGTATGTTGAGTTTGCTACACCTGAAGAGGCTCAAAAGGGTCTTGAATTGAATGGTCAGGATTTACTTGGCCGTGCTGTTAGATTAGATACTGCTCATGAAAGAGGCACATATACACCACGGTCAGAAAATAATTCTTTTCAGAAGGGTGGTGCTGGTGGTCCTAGCCAAACTATATTTGTAAAAGGTTTTGATACCTCACACGATGAGGATCAGATTCGTAGCTCTCTT
