# Supplementary material for: Using multi-locus allelic sequence data to estimate genetic divergence among four Lilium (Liliaceae) cultivars
Source: Front Plant Sci. 2014 Oct 20;5:567. doi: 10.3389/fpls.2014.00567 (PMC4202788; doi:10.3389/fpls.2014.00567)
Supplement: Supplementary file 1 [file DataSheet1.ZIP › 27 lily sequences/36700codon.phy]

CK_A       ACTCACACAAGAAATATGTTGATGCCTGTACACCAATCAGCATCCCATATCTCATCCTGCCTTCTATCATGCTGGCAGAGCCCCGGAGCTCTCCACCGGCCGGTGAAGCAGCCGCCATTATCTGTCAGCCAGCAGAGGGCTCCTAGGAGCGGTGGTATACGCTGCAATGCTGCTGAGGAGGCTCAGAGTGCGGTTTTTGCCGCCACGGTGAAGACACCGGCCGTGAAGGCCCTGGTCACGGTCAAGGAGACGATTGGCGGACTGTTCGCCCACACGGGTCTCACTCGAGGGGCAGACGACATTATGGACTTGCTCGGAAAAACTATCCTTCTTGAGCTCGTGAGCCTGGAGTTGGACCCCAAAACTGGATTAGAAAAGGAGACAATACAGGCTTTTGCACATCGAGCTGGGGGAGGTGGAGGCAATGTCCACTACGAGGCGAGTTTCACCGTTCCGATGGATTTTGGTGAGATTGGAGCGGTTTTGGTGACCAATGAACATCATAAGGAGATGTTCTTTGAGGATATTGTCCTCACAACTGGTGACGCTACTACAGCAAAGACTATAAGTTGCAAATCTTGGGTGCACTCCAAGTTTGATAGTCCTATCACGAGGATCTTCTTCGCAAGCAAGTGTTAC
CK_B       ACTCACACAAGAAATATGTTGATGCCTGTACACCAATCAACATCCCATATCTCATCCTGCCTTCTATCATGCTGGCAGAGCCCCGGAGCTCTCCACCGGCCGGTGAAGCAGCAGCCATTATCTGTCAGCCAGCAGAGGGCTCCTAGGAGCGGTGGTATACGCTGCAATGCTGCTGAGGAGGCTCAGAGTGCGGTTTTTGCCGCCACGGTGAAGACACCGGCCGTGAAGGCCCTGGTCACGGTCAAAGAGACGATTGGCGGACTGTTTGCCCACACGGGTCTCACTCGAGGGGCAGACGACATTATGGACTTGCTCGGAAAAACTATCCTTCTTGAGCTCGTGAGCCTGGAGTTGGACCCCAAAACTGGATTAGAAAAGGAGACAATACAGGCTTTTGCACATCGAGCTGGGGGAGGTGGCGGCAATGTCCACTACGAGGCGAGTTTCACCGTTCCGATGGATTTTGGTGAGATTGGAGCGGTTTTGGTGACCAATGAACATCATAAGGAGATGTTCTTTGAGGATATTGCCCTCACAACTGGTGACGCTACTACAGCAAAGACTATAAGTTGCAAATCTTGGGTGCACTCCAAGTTTGATAGTCCTATCACGAGGATCTTCTTCGCAAGCAAGTGTTAC
WF_A       ACTCATACAAGAAATATGTTGATGCCTGTACACCAATCAACATCCCATATCTCATCCTGCCTTCTATCATGCTGGCAGAGCCCCGGAGCCCTCCACCGGACGGTGAAGCAGCCGCCATTATCTGTCAGCCAGCAGAGGGCTCCTAGGAGCGGTGGTATACGCTGCAATGCTGCTGAGGAGTCTCAGAGTACGGTTTTTGCCGCCACGGTGAAGGCACCAACCGTGAAGGCCCTGGTCACGGTCAAGGAGACGATTGGCGGACTGTTTGCCCACACGGGTCTCACTCGAGGGGCAGACGACATTATGGACTTGCTCGGAAAAACTATCCTTCTTGAGCTCGTGAGCCTGGAGTTGGACCCCAAAACTGGATTAGAAAAGGAGACAATACAGGCCTTTGCACATCGAGCTGGGGGAGATAGAGGCAATGTCCACTACGAGGCGAGTTTCAACATTCCGATGGATTTTGGTGAGATTGGAGCGGTTTTGGTGACCAATGAACATCATAAGGAGATGTTCCTTGAGGATATTGTCCTCACAACTGGTGACGCTACTACAGCAAAGACTATAAGCTGCAAATCTTGGGTGCACTCCAAGTTTGATAGTCCCATCAAGAGGATCTTCTTCACAAGCAAGTGTTAC
WF_B       ACTCATACAAGAAATATGTTGATGCCTGTACACCAATCAACATCCCATATCTCATCCTGCCTTCTATCATGCTGGCAGAGCCCCGGAGCCCTCCACCGGACGGTGAAGCAGCCGCCATTATCTGTCAGCCAGCAGAGGGCTACTAGGAGCGGTGGTATACGCTGCAATGCTGCTGAGGAGTCTCAGAGTGCGGTTTTTGCCGCCACGGTGAAGACACCAGCCGTGAAGGCCCTGGTCACGGTCAAGGAGACGATTGGCGGACTTTTTGCCCACACGGGTCTCACTCGAGGGGCAGACGACATTATGGACTTGCTCGGAAAAACTATCCTTCTTGAGCTCGTGAGCCTGGAGTTGGACCCCAAAACTGGATTAGAAAAGGAGACAATACAGGCCTTTGCACATCGAGCTGGGGGAGATAGAGGCAATGTCCACTACGAGGCGAGTTTCAACATTCCGATGGATTTTGGTGAGATTGGAGCGGTTTTGGTGACCAATGAACATCATAAGGAGATGTTCCTTGAGGATATTGTCCTCACAACTGGTGACGCTACTACAGCAAAGACTATAAGCTGCAAATCTTGGGTGCACTCCAAGTTTGATAGTCCCATCAAGAGGATCTTCTTCACAAGCAAGTGTTAC
SG_A       ACTCACACAAGAAATATGTTGAAGCCTGTATTCCAATCAACATCCCATGTCTCATCCTGCCTTCTATCATGCTGGCAGAGCCCCGGAGTCCTCCACCGGCCGGTGAAGCAGCCGCCATTATCTGCCAGCCAGCAGAGGGCTCCTAGGAGCGGTGGTATACGCTGCAGTGCTGCTGAGGAGACTCAGAGTGCGGTTTTTGCCGCCACGGTGAAGGCACCACCCGTGAAGGCCGTGGTCACGGTCAAGGAGACTGTTGGCGGACGGTTCGCGCACATGGGTCTCACTCGAGGGGCAGACGACGTTATGGACTTGTTGGGAAAAACTATCCTCCTTGAGCTCGTGAGCCTGGAGTTGGACCCGAAAACTGGATTAGAAAAGGAGACAGTACAGGCTTTTGCACATCTAGCCGGGAGAGATGGAGGCAATGTCCACTATGAGGCGAGTTTCACCATTCCGGTGGATTTTGGTGAGATTGGAGCGGTTTTGGTGACCAATGAGCATCATAAGGAGATGTACCTCAAGGATGTTGTCCTCACAACTGGTGATGCTACTACAGCAAAGACTATAAGTTGCAAATCTTACGTGCACTCCAAGTTTGATAGCCCTATCAAGAGGATCTTCTTCGCAAGCAAGTCTTAC
SG_B       ACTCACACAAGAAATATGTTGAAGCCTGTATTCCAATCAACATCCCATGTCTCATCCTGCCTTCTATCATGCTGGCAGAGCCCCGGAGTCCTCCACCGGCCGGTGAAGCAGCCGCCATTATCTGCCAGCCAGCAGAGGGCTCCTAGGAGCGGTGGTATACGCTGCAGTGCTGCTGAGGAGACTCAGAGTGCGGTTTTTGCCGCCACGGTGAAGGCACCACCCGTGAAGGCCGTGGTCACGGTCAAGGAGACTGTTGGCGGACGGTTCGCGCACATGGGTCTCACTCGAGGGGCAGACGACGTTATGGACTTGTTGGGAAAAACTATCCTCCTTGAGCTCGTGAGCCTGGAGTTGGACCCGAAAACTGGATTAGAAAAGGAGACAGTACAGGCTTTTGCACATCTAGCCGGGAGAGATGGAGGCAATGTCCACTATGAGGCGAGTTTCACCATTCCGGTGGATTTTGGTGAGATTGGAGCGGTTTTGGTGACCAATGAGCATCATAAGGAGATGTACCTCAAGGATGTTGTCCTCACAACTGGTGATGCTACTACAGCAAAGACTATAAGTTGCAAATCTTACGTGCACTCCAAGTTTGATAGCCCTATCAAGAGGATCTTCTTCGCAAGCAAGTCTTAC
TR_A       ACTCACACAAGAAAGATGTTGATGCCTGTACACCATTCAACGTCCCATGTCTCATCCTGCCTTCTATCATGCTGGCAGAGCCCCGGAGCTCTCCACCGGCTAGTGAAGCAGCCGCCATTATCTGTCAGCCAGCAGAGGGCTCCTAGGAGCGGGGGTATACGCTGCAGTACTGCTGAGGAGACTCAGAGTGGGGTTTTTGCCGCCACGGTGAAGACACCACCCGTGAAGGCCGTGGTCACGGTCAAGGAGACTGTTGGCGGACGGTTCGCCCACATGGGTCTCACTCGAGGGGCAGACGACATTATCGACTTGCTCGGAAAAACTATCCTCCTTGAGCTCGTGAGCCTGGAGTTGGACCCGAAAACTGGATTAGAAAAGGAGACAATACAGGCTTTTGCACATCTAGGTGTGAGGGATGGAGGCAATGTCCACTATGAGGCGAGTTTCACCATTCCGATGGACTTTGGGGAGATTGGAGCAGTTTTGGTGACCAATGAACATCATAAGGAGATGTTCTTTGAGGATATTGTCCTCACAACTGGTGATGCTACTACGGCAAAAATTATAAGTTGCAAATCTTGGGTGCACTCCAAGTTTGATAGCCCTGTCAAGAGGATCTTCTTCACAAGCAAGTGTTAC
TR_B       ACTCACACAAGAAAGATGTTGATGCCTGTACACCATTCAACGTCCCATGTCTCATCCTGCCTTCTATCATGCTGGCAGAGCCCCGGAGCTCTCCACCGGCTAGTGAAGCAGCCGCCATTATCTGTCAGCCAGCAGAGGGCTCCTAGGAGCGGGGGTATACGCTGCAGTACTGCTGAGGAGACTCAGAGTGGGGTTTTTGCCGCCACGGTGAAGACACCACCCGTGAAGGCCGTGGTCACGGTCAAGGAGACTGTTGGCGGACGGTTCGCCCACATGGGTCTCACTCGAGGGGCAGACGACATTATCGACTTGCTCGGAAAAACTATCCTCCTTGAGCTCGTGAGCCTGGAGTTGGACCCGAAAACTGGATTAGAAAAGGAGACAATACAGGCTTTTGCACATCTAGGTGTGAGGGATGGAGGCAATGTCCACTATGAGGCGAGTTTCACCATTCCGATGGACTTTGGGGAGATTGGAGCAGTTTTGGTGACCAATGAACATCATAAGGAGATGTTCTTTGAGGATATTGTCCTCACAACTGGTGATGCTACTACGGCAAAAATTATAAGTTGCAAATCTTGGGTGCACTCCAAGTTTGATAGCCCTGTCAAGAGGATCTTCTTCACAAGCAAGTGTTAC
