# Supplementary material for: Using multi-locus allelic sequence data to estimate genetic divergence among four Lilium (Liliaceae) cultivars
Source: Front Plant Sci. 2014 Oct 20;5:567. doi: 10.3389/fpls.2014.00567 (PMC4202788; doi:10.3389/fpls.2014.00567)
Supplement: Supplementary file 1 [file DataSheet1.ZIP › 27 lily sequences/48560codon.phy]

CK_A       AAGAGACCAGCAAAGGCTGGTACTTCTACTGGTGCTGCTGATAAGGCTGAAGCTTCAGATCCAGAGAAGAAGGGCCTTAAGAAGGCTGAGGGCATGGGGTTGATATTCATGTGCAATGCTAAGACCAAAGAGGACTGTTTCAATTACAAGATTTTTGGTCTCCCTGAAAGCAAAAAAGATTTGGTAGCACAAATATACAAGGGTATGAGGTTGTTTCTTTATGACATTGATCTTAAGGAAATGCATGGTATTTACAAAGCTGCTGGTCCTGGTGGTTACAATATTGAGCCGGAGGCATTCAATTCAGCATTTCCTTCTCAGGTTCGTTTCCTTGTTCTTAAGGAGTGCCAGCCACTGTCCCAAGAGAAATTTAAACCAGCAATTAAAGCCAATTACTTTGGGAGAAACAAGTTCAATACCCAGCTGTCCAAGGAACAGGTTGGCGACTTGTGTAAGATTTTTACAGGTGACAATAAGTCACCAAAGGAGAAGCCT
CK_B       AAGAGACCAGCAAAGGCTGGTACTTCTACTGGTGCTGCTGATAAGGCTGAAGCTTCAGATCCAGAGAAGAAGGGCCTTAAGAAGGCTGAGGGCATGGGGTTGATATTCATGTGCAATGCTAAGACCAAAGAGGACTGTTTCAAGTACAAGATTTTTGGTCTCCCTGAAAGCAAAAAAGATTTGGTAGCACAAATATACAAGGGTATGAGGTTGTTTCTATACGACATTGATCTTAAGGAAATGCATGGTATCTACAAAGCTGCTGGTCCTGGTGGTTACAATATTGAGCCGGAGGCATTCAATTCAGCATTTCCTTCTCAGGTTCGTTTCCATGTTCTCAAGGAGTGCCAGCCACTGTCCCAAGAGAAATTTAAACCAGCAATTAAAGCCAATTACTTTGGGAGAAACAAGTTCAATACCCAGCTGTCCAAGGAACAGGTTGGCGACTTGTGTAAGATTTTTACAGGTGACAGTAAGTCACCAAAGGAGAAGCCT
WF_A       AAGAGACCAGCAAAGGCTGGTACTTCTACTGGTGCCGCTGATAAGGCTGAAGCTTCAGATCCAGAGAAGAAGGGCCTGAAGAAGGCTGAGGGCATGGGGTTGATATTCATGTGCAATGCTAAGACCAAAGAGGACTGTTTCAAGTACAAGATTTTTGGTCTCCCTGAAAGCAAAAAAGATTTGGTAGCACAAATATACAAGGGTATGAGGTTGTTTCTATACGACATTGATCTTAAGGAAATGCATGGTATCTACAAAGCTGCTGGTCCTGGTGGTTACAATATTGAGCCGGAGGCATTCAATTCAGCATTTCCTTCTCAGGTTCGTTTCCATGTTCTCAAGGAGTGCCAGCCACTGTCCCAAGAGAAATTTAAACCAGCAATTAAAGCCAATTACTTTGGGAGAAACAAGTTCAATACTCAGCTGTCCAAGGAACAGGTTGGCGACTTGTGTAAGATTTTTACAGGTGACAATAAGTCACCAAAGGAGAAGCCT
WF_B       AAGAGACCAGCAAAGGCTGGTACTTCTACTGGTGCCGCTGATAAGGCTGAAGCTTCAGATCCAGAGAAGAAGGGCCTGAAGAAGGCTGAGGGCATGGGGTTGATATTCATGTGCAATGCTAAGACCAAAGAGGACTGTTTCAAGTACAAGATTTTTGGTCTCCCTGAAAGCAAAAAAGATTTGGTAGCACAAATATACAAGGGTATGAGGTTGTTTCTATACGACATTGATCTTAAGGAAATGCATGGTATCTACAAAGCTGCTGGTCCTGGTGGTTACAATATTGAGCCGGAGGCATTCAATTCAGCATTTCCTTCTCAGGTTCGTTTCCATGTTCTCAAGGAGTGCCAGCCACTGTCCCAAGAGAAATTTAAACCAGCAATTAAAGCCAATTACTTTGGGAGAAACAAGTTCAATACTCAGCTGTCCAAGGAACAGGTTGGCGACTTGTGTAAGATTTTTACAGGTGACAATAAGTCACCAAAGGAGAAGCCT
SG_A       AAGAGACCAGCAAAGGCTGGTACTTCTTCTGGTGCTGCTGATAAGGCTGAAGCTTCAGATCCAGAGAAGAAGGGCCTGAAGAAGGCTGAGGGCATGGGGTTGATATTCATGTGCAATGCTAAGACCAAAGAGGACTGTTTCAAGTACAAGATTTTTGGTCTCCCTGAAAGCAAAAAAGATTTGGTAGCACAAATATACAAGGGTATGAGGTTGTTTCTATATGACATTGATCTTAAGGAAATGCATGGTATCTACAAAGCTGCTGGTCCTGGTGGTTACAATATTGAGCCGGAGGCATTCAATTCAGCTTTTCCTTCTCAGGTTCGTTTCCATGTTCTCAAGGAGTGCCAGCCACTGTCCCAAGAGAAATTTAAACCCGCAATTAAAGCCAATTACTTTGGGAGAAACAAGTTCAATACCCAGCTGTCCAAGGAACAGGTTGGCGACTTGTGTAAGATTTTTACAGGTGACAATAAGTCACCAAAGGAGAAGCCT
SG_B       AAGAGACCAGCAAAGGCTGGTACTTCTACTGGTGCTGCTGATAAGGCTGAAGCTTCAGATCCAGAGAAGAAGGGCCTGAAGAAGGCTGAGGGCATGGGGTTGATATTCATGTGCAATGCTAAGACCAAAGAGGACTGTTTCAAGTACAAGATTTTTGGTCTCCCTGAAAGCAAAAAAGATTTGGTAGCACAAATATACAAGGGTATGAGGTTGTTTCTATATGACATTGATCTTAAGGAAATGCATGGTATCTACAAAGCTGCTGGTCCTGGTGGTTACAATATTGAGCCGGAGGCATTCAATTCAGCTTTTCCTTCTCAGGTTCGTTTCCATGTTCTCAAGGAGTGCCAGCCACTGTCCCAAGAGAAATTTAAACCCGCAATTAAAGCCAATTACTTTGGGAGAAACAAGTTCAATACCCAGCTGTCCAAGGAACAGGTTGGCGACTTGTGTAAGATTTTTACAGGTGACAATAAGTCACCAAAGGAGAAGCCT
TR_A       AAGAGACCAGCAAAGGCTGGTACTTCTACTGGTGTTGCTGATAAGGCTGAAGCTTCAGATCCAGAGAAGAAGGGCCTGAAGAAGGCTGAGGGCATGGGGTTGATATTTATGTGCAATGCTAAGACCAAAGAGGACTGTTTCAAGTACAAGATTTTTGGTCTCCCTGAAAGCAAAAAAGATTTGGTAGCACAAATATACAAGGGTATGAGGTTGTTTCTATACGACATTGATCTAAAGGAAATGCATGGTATCTACAAAGCTGCTGGTCCGGGTGGTTACAATATTGAGCCGGAGGCATTCAATTCAGCATTTCCTTCTCAGGTTCGTTTCCATGTTCTCAAGGAGTGCCAGCCACTGTCCCAAGAGAAATTTAAGCCAGCAATTAAAGCCAATTACTTTGGGAGAAACAAGTTCAATACCCAGCTGTCCAAGGAACAGGTTGGCGACTTGTGTAAGATTTTTACAGGCGACAATAAGTCACCAAAGGAGAAGCCT
TR_B       AAGAGACCAGCAAAGGCTGGTTCTTCTACTGGTGTTGCTGATAAGGCTGAAGCTTCAGATCCAGAGAAGAAGGGCCTGAAGAAGGCTGAGGGCATGGGGTTGATATTTATGTGCAATGCTAAGACCAAAGAGGACTGTTTCAAGTACAAGATTTTTGGTCTCCCTGAAAGCAAAAAAGATTTGGTAGCACAAATATACAAGGGTATGAGGTTGTTTCTATACGACATTGATCTAAAGGAAATGCATGGTATCTACAAAGCTGCTGGTCCGGGTGGTTACAATATTGAGCCGGAGGCATTCAATTCAGCATTTCCTTCTCAGGTTCGTTTCCATGTTCTCAAGGAGTGCCAGCCACTGTCCCAAGAGAAATTTAAGCCAGCAATTAAAGCCAATTACTTTGGGAGAAATAAGTTCAATACCCAGCTGTCCAAGGAACAGGTTGGCGACTTGTGTAAGATTTTTACAGGTGACAATAAGTCACCAAAGGAGAAGCCT
