# Supplementary material for: Using multi-locus allelic sequence data to estimate genetic divergence among four Lilium (Liliaceae) cultivars
Source: Front Plant Sci. 2014 Oct 20;5:567. doi: 10.3389/fpls.2014.00567 (PMC4202788; doi:10.3389/fpls.2014.00567)
Supplement: Supplementary file 1 [file DataSheet1.ZIP › 27 lily sequences/6165codon.phy]

CK_A       AGCCATTTCGTTATTACTTTCGAGTCCGAGGGACTATTGCTGTCGAATCATAATTGCATTCAAGGTTATGCATNAGGAGAGTNATCAAATACGAAGTTTAGTTCTCATTTCGTTCTCTTCTTTCTTTTATCTTTTTTACTTGGCCGCCGGGCGAGCGCATCCTGTCCTAGACAACTTCCCGTTCCCGTTGCAGAAAGAGAGATATGGATACCTTTCCCAATGAGATTGAGTTCAACACATATGCAGGATAGAAAGATGCTAGTTGCTGCTATTCTATTTATTTGTGCATTAAGTTCGAAGAAGATCTTAATCTATAATGAAGAAATGATAGTAGCTTGTTGTTTTATAGGCTTTCTCATATTCAGTCGTAAGAGTTTAGGTAATACTTTCAAAGTAACTCTCGACGGGAGAATCGAGTCTATTCAGGAAGAATTGCAGCAATTCTTCAATCCTGACGAAGTCATTCTTCTGGAATCCAATCAACAACAACGATTACTTAGGATCAGCTTGCGAATTTGCGGCACCGTAGTAGAATCATTACCAACGGCACGCTGTGCGCCTAAGTGCGAAAAGACAGTACAAGCTTTGTATGCCGAAACCTNATGTCAAGCTAGCAACACTTCTAAATGCCATTTCTTCCCGTCGCATCCGTCTTCAGGACGATATAGTCACAGGTTTTCACTTCTCAGTGAGTGNATATTTGTCCCCGGGTGT
CK_B       AGCCATTTCGTTATTACTTTCGAGTCCGAGGGACTATTGCTGTCGAATCATAATTGCATTCAAGGTTATGCATNAGGAGAGTNATCAAATACGAAGTTTAGTTCTCATTTCGTTCTCTTCTTTCTTTTATCTTTTTTACTTGGCCGCCGGGCGAGCGCATCCTGTCCTAGACAACTTCCCGTTCCCGTTGCAGAAAGAGAGATATGGATACCTTTTCCAATGAGATTGAGTTCAACACATATGCAGGATAGAAAGATGCTAGTTGCTGCTATTCTATTTATTTGTGCATTAAGTTCGAAGAAGATCTTAATCTATAATGAAGAAATGATAGTAGCTTGTTGTTTTATAGGCTTTCTCATATTCAGTCGTAAGAGTTTAGGTAATACTTTCAAAGTAACTCTCGACGGGAGAATCGAGTCTATTCAGGAAGAATTGCAGCAATTCTTCAATCCTGACGAAGTCATTCTTTTGGAATCCAATCAACAACAACGATTACTTAGGATCAGCTTGCGAATTTGCGGCACCGTAGTAGAATCATTACCAACGGCACGCTGTGCGCCTAAGTGCGAAAAGACAGTACAAGCTTTGTATGCCGAAACCTNATGTCAAGCTAGCAACACTTCTAAATGCCATTTCTTCCCGTCGCATCCGTCTTCAGGACGATATAGTCACAGGTTTTCACTTCTCAGTGAGTGNATATTTGTCCCCGGGTGT
WF_A       AGCCATTTCGTTATGACTTTCGAGTCCGAGGGACTATTGCTGTCGAATCATAATTGCATTCAAGGTTATGCATNAGGAGAGTNATCAAATACGAAGTTTAGTTCTCATTTCGTTCTCTTCTTTCTTTTATCTTTTTTACTTGGCCGCCGGGCGAGCGCATCCTGTCCTAGACAACTTCCCGTTCCCGTTGCAGAAAGAGAGATATGGATACCTTTTCCAATGAGATTGAGTTCAACACATATGCAGGATAGAAAGATGCTAGTTGCTGCTATTCTATTTATTTGTGCATTAAGTTCGAAGAAGATCTTAATCTATAATGAAGAAATGATAGTAGCTTGTTGTTTTATAGGCTTTCTCATATTCAGTCGTAAGAGTTTAGGTAATACTTTCAAAGTCACTCTCGACGGGAGAATCGAGTCTATTCAGGAAGAATTGCAGCAATTCTTCAATCCTGACGAAGTCATTCTTCTGGAATCCAATCAACAACAACGATTACTTAGGATCAGCTTGCGAATTTGCGGCACCGTAGTAGAATCATTACCAACGGCACGCTGTGCGCCTAAGTGCGAAAAGACAGTACAAGCTTTGTATGCCGAAACCTNATGTCAAGCTAGCAACACTTCTAAATGCCATTTCTTCCCGTCGCATCCGTCTTCAGGACGATATAGTCACAGGTTTTCACTTCTCAGTGAGTGNATATTTGTCCCCGGGTGT
WF_B       AGCCATTTCGTTATGACTTTCGAGTCCGAGGGACTATTGCTGTCGAATCATAATTGCATTCAAGGTTATGCATNAGGAGAGTNATCAAATACGAAGTTTAGTTCTCATTTCGTTCTCTTCTTTCTTTTATCTTTTTTACTTGGCCGCCGGGCGAGCGCATCCTGTCCTAGACAACTTCCCGTTCCCGTTGCAGAAAGAGAGATATGGATACCTTTTCCAATGAGATTGAGTTCAACACATATGCAGGATAGAAAGATGCTAGTTGCTGCTATTCTATTTATTTGTGCATTAAGTTCGAAGAAGATCTTAATCTATAATGAAGAAATGATAGTAGCTTGTTGTTTTATAGGCTTTCTCATATTCAGTCGTAAGAGTTTAGGTAATACTTTCAAAGTCACTCTCGACGGGAGAATCGAGTCTATTCAGGAAGAATTGCAGCAATTCTTCAATCCTGACGAAGTCATTCTTCTGGAATCCAATCAACAACAACGATTACTTAGGATTAACTTGCGAATTTGCGGCACCGTAGTAGAATCATTACCAACGGCACGCTGTGCGCCTAAGTGCGAAAAGACAGTACAAGCTTTGTATGCCGAAACCTNATGTCAAGCTAGCAACACTTCTAAATGCCATTTCTTCCCGTCGCATCCGTCTTCAGGACGATATAGTCACAGGTTTTCACTTCTCAGTGAGTGNATATTTGTCCCCGGGTGT
SG_A       AGCCATTTCGTTATTACTTTCGAGTCCGAGGGACTATTGCTGTCGAATCATAATTGCATTCAAGGTTATGCATNAGGAGAGTNATCAAATACGAAGTTTAGTTCTCATTTCGTTCTCTTCTTTCTTTTATCTTTTTTACTTGGCCGCCGGGCGAGCGCATCCTGTCCTAGACAACTTCCCGTTCCCGTTGCAGAAAGAGAGATATGGATACCTTTCCCAATGAGATTGAGTTCAACACATATGCAGGATAGAAAGATGCTAGTTGCTGCTATTCTATTTATTTGTGCATTAAGTTCGAAGAAGATCTTAATCTATAATGAAGAAATGATAGTAGCTTGTTGTTTTATAGGCTTTCTCATATTCAGTCGTAAGAGTTTAGGTAATACTTTCAAAGTAACTCTCGACGGGAGAATCGAGTCTATTCAGGAAGAATTGCAGCAATTCTTCAATCCTGACGAAGTCATTCTTCTGGAATCCAATCAACAACAACGATTACTTAGGATCAGCTTGCGAATTTGCGGCACCGTAGTAGAATCATTACCAACGGCACGCTGTGCGCCTAAGTGCGAAAAGACAGTACAAGCTTTGTATGCCGAAACCTNATGTCAAGCTAGCAACACTTCTAAATGCCATTTCTTCCCGTCGCATCCGTCTTCAGGACGATATAGTCACAGGTTTTCACTTCTCAGTGAGTGNATATTTGTCCCCGGGTGT
SG_B       AGCCATTTCGTTATTACTTTCGAGTCCGAGGGACTATTGCTGTCGAATCATAATTGCATTCAAGGTTATGCATNAGGAGAGTNATCAAATACGAAGTTTAGTTCTCATTTCGTTCTCTTCTTTCTTTTATCTTTTTTACTTGGCCGCCGGGCGAGCGCATCCTGTCCTAGACAACTTCCCGTTCCCGTTGCAGAAAGAGAGATATGGATACCTTTTCCAATGAGATTGAGTTCAACACATATGCAGGATAGAAAGATGCTAGTTGCTGCTATTCTATTTATTTGTGCATTAAGTTCGAAGAAGATCTTAATCTATAATGAAGAAATGATAGTAGCTTGTTGTTTTATAGGCTTTCTCATATTCAGTCGTAAGAGTTTAGGTAATACTTTCAAAGTAACTCTCGACGGGAGAATCGAGTCTATTCAGGAAGAATTGCAGCAATTCTTCAATCCTGACGAAGTCATTCTTCTGGAATCCAATCAACAACAACGATTACTTAGGATCAGCTTGCGAATTTGCGGCACCGTAGTAGAATCATTACCAACGGCACGCTGTGCGCCTAAGTGCGAAAAGACAGTACAAGCTTTGTATGCCGAAACCTNATGTCAAGCTAGCAACACTTCTAAATGCCATTTCTTCTCGTCGCATCCGTCTTCAGGACGATATAGTCACAGGTTTTCACTTCTCAGTGAGTGNATATTTGTCCCCGGGTGT
TR_A       AGCCATTTCGTTATTACTTTCGAGTCCGAGGGACTATTGCTGTCGAATCATAATTGCATTCAAGGTTATGCATNAGGAGAGTNATCAAATACGAAGTTTAGTTCTCATTTCGTTCTCTTCTTTCTTTTATCTTTTTTACTTGGCCGCCGGGCGAGCGCATCCTGTCCTAGACAACTTCCCGTTCCCGTTGCAGAAAGAGAGATATGGATACCTTTTCCAATGAGATTGAGTTCAACACATATGCAGGATAGAAAGATGCTAGTTGCTGCTATTCTATTTATTTGTGCATTAAGTTCGAAGAAGATCTTAATCTATAATGAAGAAATGATAGTAGCTTGTTGTTTTATAGGCTTTCTCATATTCAGTCGTAAGAGTTTAGGTAATACTTTCAAAGTCACTCTCGACGGGAGAATCGAGTCTATTCAGGAAGAATTGCAGCAATTCTTCAATCCTGACGAAGTCATTCTTCTGGAATCCAATCAACAACAACGATTACTTAGGATCAGCTTGCGAATTTGCGGCACCGTAGTAGAATCATTACCAACGGCACGCTGTGCGCCTAAGTGCGAAAAGACAGTACAAGCTTTGTATGCCGAAACCTNATGTCAAGCTAGCAACACTTCTAAATGCCATTTCTTCCCGTCGCATCCGTCTTCAGGACGATATAGTCACAGGTTTTCACTTCTCAGTGAGTGNATATTTGTCCCCGGGTGT
TR_B       AGCCATTTCGTTATTACTTTCGAGTCCGAGGGACTATTGCTGTCGAATCATAATTGCATTCAAGGTTATGCATNAGGAGAGTNATCAAATACGAAGTTTAGTTCTCATTTCGTTCTCTTCTTTCTTTTATCTTTTTTACTTGGCCGCCGGGCGAGCGCATCCTGTCCTAGACAACTTCCCGTTCCCGTTGCAGAAAGAGAGATATGGATACCTTTCCCAATGAGATTGAGTTCAACACATATGCAGGATAGAAAGATGCTAGTTGCTGCTATTCTATTTATTTGTGCATTAAGTTCGAAGAAGATCTTAATCTATAATGAAGAAATGATAGTAGCTTGTTGTTTTATAGGCTTTCTCATATTCAGTCGTAAGAGTTTAGGTAATACTTTCAAAGTCACTCTCGACGGGAGAATCGAGTCTATTCAGGAAGAATTGCAGCAATTCTTCAATCCTGACGAAGTCATTCTTCTGGAATCCAATCAACAACAACGATTACTTAGGATCAGCTTGCGAATTTGCGGCACCGTAGTAGAATCATTACCAACGGCACGCTGTGCGCCTAAGTGCGAAAAGACAGTACAAGCTTTGTATGCCGAAACCTNATGTCAAGCTAGCAACACTTCTAAATGCCATTTCTTCCCGTCGCATCCGTCTTCAGGACGATATAGTCACAGGTTTTCACTTCTCAGTGAGTGNATATTTGTCCCCGGGTGT
