# Supplementary material for: Using multi-locus allelic sequence data to estimate genetic divergence among four Lilium (Liliaceae) cultivars
Source: Front Plant Sci. 2014 Oct 20;5:567. doi: 10.3389/fpls.2014.00567 (PMC4202788; doi:10.3389/fpls.2014.00567)
Supplement: Supplementary file 1 [file DataSheet1.ZIP › 27 lily sequences/the seven lily common with tulip/10364lily.phy]

CK_A       ATCCACTTTGAGATCTTGTATAATAATGACCGGGTGATTGAGATCAATGCACATACGGACCCGAATGTGTTGGTGGACATTACAGAGGATAAGGATGTTGAGGTGGAGTTCGTGTACTCCACCAAGTGGAAGGAGACACCGACACCTTTTGAGAAGCGGATGGAGAAGTACTCGCAGTCCTCTTCGCAGCCCCATCAtTTTGAGATCCACTGGTTCTCGATTATAAACTCATGTGTCACGGTGCTCTTGTTGACGGGGTTCCTTGCCACTATTCTTATGCGGTGCTGNAGAATGATTTTGTCAAATATGCTCATGATGAAGAGGCAGTTGATGACCAAGAAGAGACTGGCTGGAAATATATTCATGGTGACGTCTTCAGGTACCCAAAGaACAATTCATTATTTGCAGCCTGTCTCGGTTCCGGAACTCAACTATTTACACTTACAATTTTCATTTTTGTTCTTGCACTGGTCGGGGTATTTTATCCGTACAATCGAGGAGCCCTTTTCACTGCACTGGTTGTCATATATGCTCTCACGTCAGGTATCGCAGGATACACTGCTACGTCTTCTATTGCCAACTNGAAGGAACAAACTGGGTGAGGAATCTTCTGTTAACAGGATGCTTAtTTTGCGGGCCTCTGTTCTTGACATTCTGTTTCCTGAACACCGTTGCTATTGCATATNGTGCTACTGCAGCATTGCCGTTTGGAACCATTTTGGTTATTGTTCTCATATGGACACTGGTAACTTCTCCTTTACTCGTTTTGGGTGGAATTGCTGGTNAAAACAGCAAGGCAGAGTTCCAAGCTCCTTGCCGCACCACGAAGTATCCTNGAGAGATTCCTCCGCTGCCGTGGTACCGGAGCACTATTCCCCAGATGGCAATGGCGGgATTTCTGCCCTTCAGTGCCATTTATATNGAACTTTACTACATATTTGCCAGTGTCTGGGGCCACAGGATCTACACTATTTACAGCATTCTCTTTATCGTCTTTATCATTCTCCTTATCGTCACTGCCTTCATCACTGTGGCGCTGACCTACTTTCAACTTGCTGCAGAAGATCACGAGTGGTGGTGGAGGTCGTTCCTTTGTGGTGGTTCTACTGGTTTATTCATTTACGGATATTGCTTGTACTACTATCATGCCCGATCAGACATGTCCGGCTTCATGCAAACATCCTTCTTCTTCGGGTATATGGCCTGTGTATGCTATGCCTTCTTCCTCAT
CK_B       ATCCACTTTGAGATCTTGTATAATAATGACCGGGTGATTGAGATCAATGCACATACGGACCCGAATGTGTTGGTGGACATTACAGAGGATAAGGATGTTGAGGTGGAGTTCGTGTACTCCACCAAGTGGAAGGAGACACCGACACCTTTTGAGAAGCGGATGGAGAAGTACTCGCAGTCCTCTTCGCAGCCCCATCAtTTTGAGATCCACTGGTTCTCGATTATAAACTCATGTGTCACGGTGCTCTTGTTGACGGGGTTCCTTGCCACTATTCTTATGCGGTGCTGNAGAATGATTTTGTCAAATATGCTCATGATGAAGAGGCAGTTGATGACCAAGAAGAGACTGGCTGGAAATATATTCATGGTGACGTCTTCAGGTACCCAAAGaACAATTCATTATTTGCAGCCTGTCTCGGTTCCGGAACTCAACTATTTACACTTACAATTTTCATTTTTGTTCTTGCACTGGTCGGGGTATTTTATCCGTACAATCGAGGAGCCCTTTTCACTGCACTGGTTGTCATATATGCTCTCACGTCAGGTANAGCAGGATACACTGCTACGTCTTCTATTGCCAACTNGAAGGAACAAACTGGGTGAGGAATCTTCTGTTAACAGGATGCTTATTTTGCGGGCCTCTGTTCTTGACATTCTGTTTCCTGAACACCGTTGCTATTGCATATNGTGCTACTGCCGCATTGCCTTTTGGAACCCTTTTGGTTATTGTTCTCATATGGACACTGGTAACTTCTCCTTTACTCGTTTTGGGTGGAATTGCTGGTNAAAACAGCAAGGCAGAGTTCCAAGCTCCTTGCCGCACCACAAAGTATCCTNGAGAGATTCCTCCGCTGCCGTGGTACCGGAGCACTATTCCCCAGATGGCAATGGCGGGATTTCTGCCCTTCAGTGCCATTTATATNGAACTTTACTACATATTTGCCAGTGTCTGGGGCCACAGGATCTACACTATTTACAGCATTCTCTTTATCGTCTTTATCATTCTCCTTATCGTCACTGCCTTCATCACTGTGGCGCTGACCTACTTTCAACTTGCTGCAGAAGATCACGAGTGGTGGTGGAGGTCGTTCCTTTGTGGTGGTTCTACTGGTTTATTCATTTACGGATATTGCTTGTACTACTATCATGCCCGATCAGACATGTCCGGCTTCATGCAAACATCCTTCTTCTTCGGGTATATGGCCTGTGTATGCTATGCCTTCTTCCTCAT
WF_A       ATCCACTTTGAGATCTTGTATAATAATGACCGGGTGATTGAGATCAATGCACACACGGACCCGAATGCGTTGGTGGACATTACAGAGGATAAGGATGTTGAGGTGGAGTTTGTGTACTCCACCAAGTGGAAGGAGACACCAACACCTTTTGAGAAGCGGATGGAGAAGTACTCGCAGTCCTCTTCGCAGCCCCATCATTTTGAGATCCACTGGTTCTCGATTATAAACTCATGTGTCACGGTGCTCTTGTTGACGGGGTTCCTTGCCACTATTCTTATGCGGTGCTGNAGAATGATTTTGTCAAATATGCTCATGACGAAGAGGCAGTTGATGACCAAGAAGAGACTGGCTGGAAATATATTCATGGTGATGTCTTCAGGTACCCAAAGAACAATTCATTATTtGCAGCCTGTCTCGGTTCCGGAACTCAACTATTTACACTTACAATTTTCATTTTTGTTCTTGCACTGGTCGGGGTATTTTATCCGTACAATCGAGGAGCCCTTTTCACTGCACTGGTTGTCATATATGCTCTCACGTCAGGTANAGCAGGATACACTGCTACgtCTTCTATTGCCAaCTNGAAGGAACAAACTGGGTGAGGAATCTTCTGTTAACAGGATGCTTAtTTTGCGGGCCTCTGTTCTTGACATTCTGTTTCCTGAACACCGTTGCTATTGCATATNGTGCTACTGCAGCACTGCCTTTTGGAACCATTTTGGtTATTGTTCTCATATGGACACTGGTAACATCTCCTTTACTTGTTTTGGGTGGAATTGCCGGTNAAAACAGCAAGGCAGAGTTCCAAGCTCCTTGCCGCACCACGAAGTATCCTNGAGAGATTCCTCCCCTGCCGTGGTACCGGAGCACTATTCCTCAGATGGCAATGGCgGGATTTCTGCCCTTCAGTGCCATTTATATNGAACTTTACTACATATTTGCCAGTGTCTGGGGCCACAGGATCTACACTATTTACAGCATTCTCTTTATCGTCTTTATCATTCTCCTTATCGTCACTGCCTTCATCACTGTGGCGCTGACCTACTTTCAACTTGCTGCAGAAGATCATGNGTGGTGGTGGAGGTCGTTCCTTTGTGGTGGTTCTACTGGTTTATTCATTTACGGATATTGCTTGTACTACTATCATGCCCGCTCAGACATGTCGGGCTTCATGCAAACATCCTTCTTCTTCGGGTATATGGCCTGTGTATGCTATGCCTTCTTCCTCAT
WF_B       ATCCACTTTGAGATCTTGTATAATAATGACCGGGTGATTGAGATCAATGCACACACGGACCCGAATGCGTTGGTGGACATTACAGAGGATAAGGATGTTGAGGTGGAGTTTGTGTACTCCACCAAGTGGAAGGAGACACCAACACCTTTTGAGAAGCGGATGGAGAAGTACTCGCAGTCCTCTTCGCAGCCCCATCATTTTGAGATCCACTGGTTCTCGATTATAAACTCATGTGTCACGGTGCTCTTGTTGACGGGGTTCCTTGCCACTATTCTTATGCGGTGCTGNAGAATGATTTTGTCAAATATGCTCATGACGAAGAGGCAGTTGATGACCAAGAAGAGACTGGCTGGAAATATATTCATGGTGATGTCTTCAGGTACCCAAAGAACAATTCATTATTtGCAGCCTGTCTCGGTTCCGGAACTCAACTATTTACACTTACAATTTTCATTTTTGTTCTTGCACTGGTCGGGGTATTTTATCCGTACAATCGAGGAGCCCTTTTCACTGCACTGGTTGTCATATATGCTCTCACGTCAGGTANAGCAGGATACACTGCTACGTCTtCTATTGCCAaCTNGAAGGAACAAACTGGGTGAGGAATCTTCTGTTAACAGGATGCTTATTTTGCGGGCCTCTGTTCTTGACATTCTGTTTCCTGAACACCGTTGCTATTGCATATNGTGCTACTGCAGCATTGCCTTTTGGAACCATTTTGGTTATTGTTCTCATATGGACACTGGTAACATCTCCTTTACTTGTTTTGGGTGGAATTGCCGGTNAAAACAGCAAGGCAGAGTTCCAAGCTCCTTGCCGCACCACGAAGTATCCTNGAGAGATTCCTCCGCTGCCGTGGTACCGGAGCACTATTCCCCAGATGGCAATGGCGGGAtTTCTGCCCTTCAGTGCCATTTATATNGAACTTTACTACATATTTGCCAGTGTCTGGGGCCACAGGATCTACACTATTTACAGCATTCTCTTTATCGTCTTTATCATTCTCCTTATCGTCACTGCCTTCATCACTGTGGCGCTGACCTACTTTCAACTTGCTGCAGAAGATCATGNGTGGTGGTGGAGGTCGTTCCTTTGTGGTGGTTCTACTGGTTTATTCATTTACGGATATTGCTTGTACTACTATCATGCCCGCTCAGACATGTCGGGCTTCATGCAAACATCCTTCTTCTTCGGGTATATGGCCTGTGTATGCTATGCCTTCTTCCTCAT
SG_A       ATCCACTTTGAGATCTTGTATAATAATGACCGGGTGATTGAGATCAATGCACATACGGACCCGAATGCGTTGGTGGACATTACAGAGGATAAGGATGTTGAGGTGGAGTTTGTGTACTCCACCAAGTGGAAGGAGACACCAACACCTTTTGAGAAGCGGATGGAGAAGTACTCGCAGTCCTCTTCGCAGCCCCATCATTTTGAGATCCACTGGTTCTCGATTATAAACTCGTGTGTCACGGTGCTCTTGTTGACGGGGTTCCTTGCCACTATTCTTATGCGGTGCTGNAGAATGATTTTGTCAAATATGCTCATGATGAAGAGGCAGTTGATGACCAAGAAGAGACTGGATGGAAATATATTCATGGTGATGTCTTCAGGTACCCAAAGAACAATTCATTATTTGCAGCCTGTCTCGGTTCTGGAACTCAACTATTTACACTTACAATTTTCATTTTTGTTCTTGCACTGGTCGGGGTATTTTATCCGTACAATCGAGGAGCCCTTTTCACTGCACTGGTTGTCATATATGCTCTCACGTCAGGTANAGCAGGATACACTGCTACGTCTTCTATTGCCAACTNGAAGGAACAAACTGGGTGAGGAATCTTCTGTTAACAGGATGCTTATTTTGCGGGCCTCTGTTCTTGACATTCTGTTTCCTGAACACTGTTGCTATTGCATATNGTGCTACTGCAGCACTGCCTTTTGGAACCATTTTGGTTATTGTTCTCATATGGACACTGGTAACTTCTCCTTTGCTCGTTTTGGGTGGAATTGCTGGTNAAAACAGCAAAGCAGAGTTCCAAGCTCCTTGCCGCACCACCAAGTATCCTNGAGAGATTCCTCCGCTGCCATGGTATCGGAGCACTATTCCCCAGATGGCAATGGCGGGATTTCTTCCCTTCAGTGcCATTTATATNGAACTTTACTACATATTTGCCAGTGTCTGGGGCCACAGGATCTACACTATTTACAGCATTCTCTTTATCGTCTTTATCATTCTCCTCATTGTCACTGCCTTCATCACTGTGGCGCTGACCTACTTTCAACTTGCTGCAGAAGATCACGAGTGGTGGTGGAGGTCGTTCCTTTGTGGTGGCTCTACTGGTTTATTCATTTACGGATATTGCTTGTACTACTATCATGCCCGATCAAACATGTCCGGCTTCATGCAAACATCCTTCTTCTTCGGGTATATGGCCTGTGTATGCTATGCCTTCTTCCTCAT
SG_B       ATCCACTTTGAGATCTTGTATAATAATGACCGGGTGATTGAGATCAATGCACATACGGACCCGAATGCGTTGGTGGACATTACAGAGGATAAGGATGTTGAGGTGGAGTTTGTGTACTCCACCAAGTGGAAGGAGACACCAACACCTTTTGAGAAGCGGATGGAGAAGTACTCGCAGTCCTCTTCGCAGCCCCATCATTTTGAGATCCACTGGTTCTCGATTATAAACTCGTGTGTCACGGTGCTCTTGTTGACGGGGTTCCTTGCCACTATTCTTATGCGGTGCTGNAGAATGATTTTGTCAAATATGCTCATGATGAAGAGGCAGTTGATGACCAAGAAGAGACTGGATGGAAATATATTCATGGTGATGTCTTCAGGTACCCAAAGAACAATTCATTATTTGCAGCCTGTCTCGGTTCTGGAACTCAACTATTTACACTTACAATTTTCATTTTTGTTCTTGCACTGGTCGGGGTATTTTATCCGTACAATCGAGGAGCCCTTTTCACTGCACTGGTTGTCATATATGCTCTCACGTCAGGTANAGCAGGATACACTGCTACGTCTTCTATTGCCAACTNGAAGGAACAAACTGGGTGAGGAATCTTCTGTTAACAGGATGCTTATTTTGCGGGCCTCTGTTCTTGACATTCTGTTTCCTGAACACTGTTGCTATTGCATATNGTGCTACTGCAGCACTGCCTTTTGGAACCATTTTGGTTATTGTTCTCATATGGACACTGGTAACTTCTCCTTTGCTCGTTTTGGGTGGAATTGCTGGTNAAAACAGCAAAGCAGAGTTCCAAGCTCCTTGCCGCACCACCAAGTATCCTNGAGAGATTCCTCCACTGCCATGGTATCGGAGCACTATTCCCCAGATGGCAATGGCGGGATTTCTTCCCTTCAGTGCCATTTATATNGAACTTTACTACATATTTGCCAGTGTCTGGGGCCACAGGATCTACACTATTTACAGCATTCTCTTTATCGTCTTTATCATTCTCCTCATTGTCACTGCCTTCATCACTGTGGCGCTGACCTACTTTCAACTTGCTGCAGAAGATCACGAGTGGTGGTGGAGGTCGTTCCTTTGTGGTGGTTCTACTGGTTTATTCATTTACGGATATTGCTTGTACTACTATCATGCCCGATCAGACATGTCTGGCTTCATGCAAACATCCTTCTTCTTCGGGTATATGGCCTGTGTATGCTATGCCTTCTTCCTCAT
TR_A       ATCCACTTTGAGATCTTGTATAATAATGACCGGGTGATTGAGATCAATGCACATACGGACCCGAATGCGTTGGTGGACATTACAGAGGATAAGGATATAGAGGTGGAGTTTGTGTACTCCACCAAGTGGAAGGAGACACCAACACCTTTTGAGAAGCGGATGGAGAAGTACTCGCAGTCCTCTTCGCAGCCCCATCATTTTGAGATCCACTGGTTCTCGATTATAAACTCGTGTGTCACAGTGCTCTTGTTGACGGGGTTCCTTGCCACTATTCTTATGCGGTGCTGNAGAATGATTTTGTCAAATATGCTCATGACGAAGAGGCTGTTGATGACCAAGAAGAGACTGGCTGGAAATATATTCATGGTGATGTCTTCAGGTACCCAAAGAACAATTCATTATTTGCAGCCTGTCTCGGTTCCGGAACTCAACTATTTACACTTACAATTTTCATTTTTGTTCTTGCACTGGTCGGGGTATTTTATCCGTATAATCGAGGAGCCCTTTTCACTGCACTGGTTGTCATATATGCTCTCACGTCAGGTANAGCAGGATACACCGCTACATCTTCTATTGCCAACTNGAAGGAACAAACTGGGTGAGGAATCTTCTGTTAACAGGATGCTTATTTTGCGGGCCTCTGTTCTTGACATTCTGTTTCCTGAACACCGTTGCTATTGCATATNGTGCTACTGCAGCATTGCCTTTTGGAACCATTTTGGTTATTGTTCTCATATGGACACTGGTAACTTCTCCTTTACTCGTTTTGGGCGGAATTGCTGGTNAAAACAGCAAGGCAGAGTTCCAAGCTCCTTGCCGCACCACGAAGTATCCTNGAGAGATTCCTCCGCTGCCATGGTACCGGAGCACTATTCCCCAGATGGCAATGGCGGGATTTCTGCCCTTCAGTGCCATTTATATNGAACTATACTACATATTTGCCAGTGTCTGGGGCCACAGGATCTACACTATTTACAGCATTCTCTTTATCGTCTTTATCATTCTCCTCATCGTCACTGCCTTCATCACTGTGGCGCTGACCTACTTTCAACTTGCTGCAGAAGATCACGAGTGGTGGTGGAGGTCGTTCCTTTGTGGTGGTTCTACTGGTTTATTCATTTACGGATATTGCTTGTACTACTATCATGCCCGCTCAGACATGTCCGGCTTCATGCAAACATCCTTCTTCTTCGGGTATATGGCCTGTGTATGCTATGCCTTCTTCCTCAT
TR_B       ATCCACTTTGAGATCTTGTATAATAATGACCGGGTGATTGAGATCAATGCACATACGGACCCGAATGCGTTGGTGGACATTACAGAGGATAAGGATATAGAGGTGGAGTTTGTGTACTCCACCAAGTGGAAGGAGACACCAACACCTTTTGAGAAGCGGATGGAGAAGTACTCGCAGTCCTCTTCGCAGCCCCATCATTTTGAGATCCACTGGTTCTCGATTATAAACTCGTGTGTCACAGTGCTCTTGTTGACGGGGTTCCTTGCCACTATTCTTATGCGGTGCTGNAGAATGATTTTGTCAAATATGCTCATGATGAAGAGGCTGTTGATGACCAAGAAGAGACTGGCTGGAAATATATTCATGGTGATGTCTTCAGGTACCCAAAGAACAATTCATTATTTGCAGCCTGTCTCGGTTCCGGAACTCAACTATTTACACTTACAATTTTCATTTTTGTTCTTGCACTGGTTGGGGTATTTTATCCGTATAATCGAGGAGCCCTTTTCACTGCACTGGTTGTCATATATGCTCTCACGTCAGGTANAGCAGGATACACCGCTACATCTTCTATTGCCAACTNGAAGGAACAAACTGGGTGAGGAATCTTCTGTTAACAGGATGCTTATTTTGCGGGCCTCTGTTCTTGACATTCTGTTTCCTGAACACTGTTGCTATTGCATATNGTGCTACTGCAGCATTGCCTTTTGGAACCATTTTGGTTATTGTTCTCATATGGACACTGGTAACTTCTCCTTTACTCGTTTTGGGCGGAATTGCTGGTNAAAACAGCAAGGCAGAGTTCCAAGCTCCTTGCCGCACCACGAAGTATCCTNGAGAGATTCCTCCGCTGCCATGGTACCGGAGCACTATTCCCCAGATGGCAATGGCGGGATTTCTGCCCTTCAGTGCCATTTATATNGAACTTTACTACATATTTGCCAGTGTCTGGGGCCACAGGATCTACACTATTTACAGTATTCTCTTCATCGTCTTTATCATTCTCCTCATCGTCACTGCCTTCATCACTGTGGCGCTGACCTACTTTCAACTTGCTGCAGAAGATCACGAGTGGTGGTGGAGGTCGTTCCTTtGTGGTGGTTCTACTGGTTTATTCaTTTACGGATATTGCTTGTACTACTATCATGCCCGCTCAGACATGTCCGGCTTCATGCAAACATCCTTCTTCTTCGGGTATATGGCCTGTGTATGCTATGCCTTCTTCCTCAT
