# Supplementary material for: Using multi-locus allelic sequence data to estimate genetic divergence among four Lilium (Liliaceae) cultivars
Source: Front Plant Sci. 2014 Oct 20;5:567. doi: 10.3389/fpls.2014.00567 (PMC4202788; doi:10.3389/fpls.2014.00567)
Supplement: Supplementary file 1 [file DataSheet1.ZIP › 27 lily sequences/the seven lily common with tulip/36290lily.phy]

CK_A       GCGCGAGCCCGGGCGGAGCGGCCGTCGGTGCGGATCTTGGTGGTAGTAGCAAATATTCAAATGAGAACTTTGAAGGCCGAAGAGGGGAAAGGTTCCATGTGNACGGCACTTGCACATGGGTTAGCCGATCCTAAGAGACGGGGGAAGCCCGTCAGAGAGCGCGTAATCGTGCGAGCTTCGAAAGGGAATCGGGTTAAAATTCCCGAGCCGGGACGTGGCGGCTGNCGGCGACGTNAGGAAGTCCGGAGACGCCGGCGGGGGCCCTGGGGAGAGTTATCTTTTCTGCTTAACGGCCCGCCCACCCTGGAAACGGCTCAGCCGGAGGTAGGGTCCAGCGGTCGGAAGAGCACCGCACGTCTTGCGGTGTCCGGTGCGCCCCCGGCGGCCCGTGAAAATTCGGAGGACCGAGTGCCGCCCACGCCC
CK_B       GCGCGAGCCCGGGCGGAGCGGCCGTCGGTGCGGATCTTGGTGGTAGTAGCAAATATTCAAATGAGAACTTTGAAGGCCGAAGAGGGGAAAGGTTCCATGTGNACGGCACTTGCACATGGGTTAGCCGATCCTAAGAGACGGGGGAAGCCCGTCAGAGAGCGCGTAATCGTGCGAGCTTCGAAAGGGAATCGGGTTAAAATTCCCGAGCCGGGACGTGGCGGCTGNCGGCGACGTNAGGAAGTCCGGAGACGCCGGCGGGGGCCCTGGGGAGAGTTATCTTTTCTGCTTAACGGCCCGCCCACCCTGGAAACGGCTCAGCCGGAGGTAGGGTCCAGCGGTCGGAAGAGCACCGCACGTCTTGCGGTGTCCGGTGCGCCCCCGGCGGCCCGTGAAAATTCGGAGGACCGAGTGCCGCCCACGCCC
WF_A       GCGCGAGCCCGGGCGGAGCGGCCGTCGGTGCGGATCTTGGTGGTAGTAGCAAATATTCAAATGAGAACTTTGAAGGCCGAAGAGGGGAAAGGTTCCATGTGNACGGCACTTGCACATGGGTTAGCCGATCCTAAGAGACGGGGGAAGCCCGTCAGAGAGCGCGTAATCGTGCGAGCTTCGAAAGGGAATCGGGTTAAAATTCCCGAGCCGGGACGTGGCGGCTGNCGGCGACGTNAGGAAGTCCGGAGACGCCGGCGGGGGCCCTGGGGAGAGTTATCTTTTCTGCTTAACGGCCCGCCCACCCTGGAAACGGCTCAGCCGGAGGTAGGGTCCAGCGGTCGGAAGAGCACCGCACGTCTTGCGGTGTCCGGTGCGCCCCCGGCGGCCCGTGAAAATTCGGAGGACCGAGTGCCGCCCACGCCC
WF_B       GCGCGAGCCCGGGCGGAGCGGCCGTCGGTGCGGATCTTGGTGGTAGTAGCAAATATTCAAATGAGAACTTTGAAGGCCGAAGAGGGGAAAGGTTCCATGTGNACGGCACTTGCACATGGGTTAGCCGATCCTAAGAGACGGGGGAAGCCCGTCAGAGAGCGCGTAATCGTGCGAGCTTCGAAAGGGAATCGGGTTAAAATTCCCGAGCCGGGACGTGGCGGCTGNCGGCGACGTNAGGAAGTCCGGAGACGCTGGCGGGGGCCCTGGGGAGAGTTATCTTTTCTGCTTAACGGCCCGCCCACCCTGGAAACGGCTCAACCGGAGGTAGGGTCCAGCGGCCGGAAGAGCACCGCACGTCTTGCGGTGTCCGGTGCGCCCCCGGCGGCCCGTGAAAATTCGGAGGACCGAGTGCCGCCCACGCCC
SG_A       GCGCGAGCCCGGGCGGAGCGGCCGTCGGTGCGGATCTTGGTGGTAGTAGCAAATATTCAAATGAGAACTTTGAAGGCCGAAGAGGGGAAAGGTTCCATGTGNACGGCACTTGCACATGGGTTAGCCGATCCTAAGAGACGGGGGAAGCCCGTCAGAGAGCGCGTATCCGTGCAAGCTTCGAAAGGGAATCGGGTTAAAATTCCCGAGCCGGGACGTGGCGGCTGNCGGCGACGTNAGGAAGTCCGGAGACGCCGGCGGGGGCCCTGGGGAGAGTTATCTTTTCTGCTTAACGGCCCGCCCACCCTGGAAACGGCTCAGCCGGAGGTAGGGTCCAGCGGTCGGAAGAGCACCGCACGTCTTGCGGTGTCCGGTGCGCCCCCGGCGGCCCGTGAAAATCCGGAGGACCGAGTGCCGCCCACGCCC
SG_B       GCGCGAGCCCGGGCGGAGCGGCCGTCGGTGCGGATCTTGGTGGTAGTAGCAAATATTCAAATGAGAACTTTGAAGGCCGAAGAGGGGAAAGGTTCCATGTGNACGGCACTTGCACATGGGTTAGCCGATCCTAAGAGACGGGGGAAGCCCGTCAGAGAGCGCGTATCCGTGCAAGCTTCGAAAGGGAATCGGGTTAAAATTCCCGAGCCGGGACGTGGCGGCTGNCGGCGACGTNAGGAAGTCCGGAGACGCCGGCGGGGGCCCTGGGGAGAGTTATCTTTTCTGCTTAACGGCCCGCCCACCCTGGAAACGGCTCAGCCGGAGGTAGGGTCCAGCGGTCGGAAGAGCACCGCACGTCTTGCGGTGTCCGGTGCGCCCCCGGCGGCCCGTGAAAATCCGGAGGACCGAGTGCCGCCCACGCCC
TR_A       GCGCGAGCCCGGGCGGAGCGGCCGTCGGTGCGGATCTTGGTGGTAGTAGCAAATATTCAAATGAGAACTTTGAAGGCCGAAGAGGGGAAAGGTTCCATGTGNACGGCACTTGCACATGGGTTAGCCGATCCTAAGAGACGGGGGAAGCCCGTCAGAGAGCGCGTAACCGTGCGAGCTTCGAAAGGGAATCGGGTTAAAATTCCCGAGCCGGGACGTGGCGGCTGNCGGCGACGTNAGGAAGTCCGGAGACGCCGGCGGGGGCCCTGGGGAGAGTTATCTTTTCTGCTTAACGGCCCGCCCACCCTGGAAACGGCTCAGCCGGAGGTAGGGTCCAGCGGTCGGAAGAGCATCGCACGTCTTGCGGTGTCCGGTGCGCCCCCGGCGGCCCATGAAAATTCGGAGGACCGAGTGCCGCCCACGCCC
TR_B       GCGCGAGCCCGGGCGGAGCGGCCGTCGGTGCGGATCTTGGTGGTAGTAGCAAATATTCAAATGAGAACTTTGAAGGCCGAAGAGGGGAAAGGTTCCATGTGNACGGCACTTGCACATGGGTTAGCCGATCCTAAGAGACGGGGGAAGCCCGTCAGAGAGCGCGTAACCGTGCGAGCTTCGAAAGGGAATCGGGTTAAAATTCCCGAGCCGGGACGTGGCGGCTGNCGGCGACGTNAGGAAGTCCGGAGACGCCGGCGGGGGCCCTGGGGAGAGTTATCTTTTCTGCTTAACGGCCCGCCCACCCTGGAAACGGCTCAGCCGGAGGTAGGGTCCAGCGGTCGGAAGAGCATCGCACGTCTTGCGGTGTCCGGTGCGCCCCCGGCGGCCCATGAAAATTCGGAGGACCGAGTGCCGCCCACGCCC
