# Supplementary material for: Using multi-locus allelic sequence data to estimate genetic divergence among four Lilium (Liliaceae) cultivars
Source: Front Plant Sci. 2014 Oct 20;5:567. doi: 10.3389/fpls.2014.00567 (PMC4202788; doi:10.3389/fpls.2014.00567)
Supplement: Supplementary file 1 [file DataSheet1.ZIP › 27 lily sequences/the seven lily common with tulip/5703lily.phy]

CK_A         ATGCGAACTTCTGGTTTCACTACTGCTAGGAGATTTTACATACATTCCGTTCAGATTTGTCCATTGAGGAGACCGATTAAGTGGGAGTCTTTAGTATCATTTTCGTCACCTTCCCTGAAAAATTTCACCATTCCAGTGAAAGGTGGTCTGACAATGGAATTGGCTATTGCTCAGTTCTGGTCTAGTGGAATTGGTAGCCACGAGGCCACCATTGTTGATTTTGAGATTGTGTTTCATGGCATAAATATAAATAGAGAAGCTGTAGTGCTTGATGGTAGTGAGGCACCTGTAAGAATCGAAGCTAAATCTCTGTTAGCTACCGAGAAGCTTGTCCCAGCTGCCACTCTGAATAAGATCAAAGTACCATATCGGCCTGTGGATTCTAGCCTTATTACTCTTCCTACAAATCGTGATACTTTACCCTCTGGCAAGCAGATTATTGCACTAACATTAACTTATAAGTTGAAGCTGGAGGAAGGAGCCGAAATAAAGCCCCGAATCCCTCTGCTAAACAATCGAATATATGATACTAAATTTGAGTCTCAATTTTACACTATTTCAGACTCTAATAAGCGTGTGTATGCAACTGGAGATTGCTATCCCAAGTATGTGAAGATTCCAAAAGGAGAATACACTCTACAGTTGTATCTAAGGCATGAAAATGTTCAATTGTTGGAGAAAATGAAACATCTTGTTATCTTCATTGAAAGAAAGTTGGAG
CK_B        ATGCGAACTTCTGGTTTCACTACTGCTAGGAGATTTTACATACATTCCGTTCAGATTTGTCCATTGAGGAGACCGATTAAGTGGGAGTCTTTAGTATCATTTTCGTCACCTTCCCTGAAAAATTTCACCATTCCAGTGAAAGGTGGTCTGACAATGGAATTGGCTATTGCTCAGTTCTGGTCTAGTGGAATTGGTAGCCACGAGGCCACCATTGTTGATTTTGAGATTGTGTTTCATGGCATAAATATAAATAGAGAAGCTGTAGTGCTTGATGGTAGTGAGGCACCTGTAAGAATCGAAGCTAAATCTCTGTTAGCTACCGAGAAGCTTGTCCCAGCTGCCACTCTGAATAAGATCAAAGTACCATATCGGCCTGTGGATTCTAGCCTTATTACTCTTCCTACAAATCGTGATACTTTACCCTCTGGCAAGCAGATTATTGCACTAACATTAACTTATAAGTTGAAGCTGGAGGAAGGAGCCGAAATAAAGCCCCGAATCCCTCTGCTAAACAATCGAATATATGATACTAAATTTGAGTCTCAATTTTACACTATTTCAGACTCTAATAAGCGTGTGTATGCAACTGGAGATTGCTATCCCAAGTATGTGAAGATTCCAAAAGGAGAATACACTCTACAGTTGTATCTAAGGCATGAAAATGTTCAATTGTTGGAGAAAATGAAACATCTTGTTATCTTCATTGAAAGAAAGTTGGAG
WF_A       ATGCGAACTTCTGGTTTTGCTACTGCTAGGAGATTTTACATAGATTCCGTTCAGATTTGTCCATTGAGGAGACCGATTAAGTGGGAGTCTGTAGTATCATTTTCGTCCCCTTCCCTGAAAAATTTCACCATTCCAGTGAAAGGTGTTCTGACAATGGAATTGGCTATTGCTCAGTTCTGGTCTAGTGGAATTGGTAGCCACGAGGCCACCATTGTTGATTTTGAGATTGTGTTTCATGGTATAAATATAAATAGAGAAGCTGTAGTGCTTGATGGTAGTGAGGCACCTGTAAGAATCGAAGCTAAATCTCTGTTAGCTACCGAGAAGCTTGTCCCAGCTGCCACTCTGAATAAGATCAAAGTACCATATCGGCCTGTGGATTCTAGCCTTAATACTCTTCTTACAAACCGTGATACGTTACCCTCTGGCAAGCAGATTATTGCACTAACATTAACTTATAAGTTGAAGCTGGAGGAAGGAGCCGAAATAAAGCCCCGAATCCCGCTTCTAAACAATCGAATATATGATACTAAATTTGAGTCTCAATTTTACACTATTTCAGACTCTAATAAGCGTGTGTATGCAACTGGAGATTGCTATCCTAAGTATGTGAAGATTCCAAAAGGAGAATACACTCTACAGTTGTATCTAAGGCATGACAATGTTCAATTGTTGGAGAAAATGAAACATCTAGTTATCTTCATTGAAAGAAAGTTGGAG
WF_B       ATGCGAACTTCTGGTTTTGCTACTGCTAGGAGATTTTACATAGATTCCGTTCAGATTTGTCCATTGAGGAGACCGATTAAGTGGGAGTCTGTAGTATCATTTTCGTCCCCTTCCCTGAAAAATTTCACCATTCCAGTGAAAGGTGTTCTGACAATGGAATTGGCTATTGCTCAGTTCTGGTCTAGTGGAATTGGTAGCCACGAGGCCACCATTGTTGATTTTGAGATTGTGTTTCATGGTATAAATATAAATAGAGAAGCTGTAGTGCTTGATGGTAGTGAGGCACCTGTAAGAATCGAAGCTAAATCTCTGTTAGCTACCGAGAAGCTTGTCCCAGCTGCCACTCTGAATAAGATCAAAGTACCATATCGGCCTGTGGATTCTAGCCTTAATACTCTTCTTACAAACCGTGATACGTTACCCTCTGGCAAGCAGATTATTGCACTAACATTAACTTATAAGTTGAAGCTGGAGGAAGGAGCCGAAATAAAGCCCCGAATCCCGCTTCTAAACAATCGAATATATGATACTAAATTTGAGTCTCAATTTTACACTATTTCAGACTCTAATAAGCGTGTGTATGCAACTGGAGATTGCTATCCTAAGTATGTGAAGATTCCAAAAGGAGAATACACTCTACAGTTGTATCTAAGGCACGACAATGTTCAATTGTTGGAGAAAATGAAACATCTAGTTATCTTCATTGAAAGAAAGTTGGAG
SG_A         ATGCGAACTTCTGGTTTCACTACTGCTAGGAGATTTTACATAGATTCCGTTCAGATTTGTCCATTGAGGAGACCGATTAAGTGGGAGTCTGTAGTATCATTTTCGTCCCCTTCCCTGAAAAATTTCACCATTCCAGTGAAAGGTGGTCTGACAATGGAGTTGGCTATTGCTCAGTTCTGGTCTAGTGGAATTGGTAGCCACGAGGCCACAATTGTTGATTTTGAGATTGTGTTTCATGGCATAAATATAAATAGAGAAGCTGTAGTGCTTGATGGTAGTGAGGCACCTGTAAGAATCGAAGCTAAATCTCTGTTAGCTACCGAGAAGCTTGTCCCAGCTGCCACTCTGAATAAGATCAAAGTACCATATCGGCCTGTGGATTCTAGCCTTAATACTCTTCCTACAAACCGTGATACGTTACCCTCTGGCAAGCAGATTATTGCACTAACATTAACTTATAAGTTGAAGCTGGAGGAAGGAGCCGAAATAAAGCCCCGAATCCCGCTTCTAAACAATCGAATATATGATACTAAATTTGAGTCTCAATTTTACACTATTTCAGACTCTAATAAGCGTGTGTATGCAACTGGAGATTGCTATCCCAAGTATGTGAAGATTCCAAAAGGAGAATACACTCTACAGTTGTATCTAAGGCATGAAAATGTTCAATTGTTGGAGAAAATGAAACATCTAGTTATCTTCATTGAAAGAAAGTTGGAG
SG_B         ATGCGAACTTCTGGTTTCACTACTGCTAGGAGATTTTACATAGATTCCGTTCAGATTTGTCCATTGAGGAGACCGATTAAGTGGGAGTCTGTAGTATCATTTTCGTCCCCTTCCCTGAAAAATTTCACCATTCCAGTGAAAGGTGGTCTGACAATGGAGTTGGCTATTGCTCAGTTCTGGTCTAGTGGAATTGGTAGCCACGAGGCCACAATTGTTGATTTTGAGATTGTGTTTCATGGCATAAATATAAATAGAGAAGCTGTAGTGCTTGATGGTAGTGAGGCACCTGTAAGAATCGAAGCTAAATCTCTGTTAGCTACCGAGAAGCTTGTCCCAGCTGCCACTCTGAATAAGATCAAAGTACCATATCGGCCTGTGGATTCTAGCCTTAATACTCTTCCTACAAACCGTGATACGTTACCCTCTGGCAAGCAGATTATTGCACTAACATTAACTTATAAGTTGAAGCTGGAGGAAGGAGCCGAAATAAAGCCCCGAATCCCGCTTCTAAACAATCGAATATATGATACTAAATTTGAGTCTCAATTTTACACTATTTCAGACTCTAATAAGCGTGTGTATGCAACTGGAGATTGCTATCCCAAGTATGTGAAGATTCCAAAAGGAGAATACACTCTACAGTTGTATCTAAGGCATGAAAATGTTCAATTGTTGGAGAAAATGAAACATCTAGTTATCTTCATTGAAAGAAAGTTGGAG
TR_A     ATGCGAACTTCTGGTTTCACTACTGCTAGGAGATTTTACATAGATTCCGTTCAGATTTGCCCATTGAGGAGACCGATTAAGTGGGAGTCTGTAGTATCATTTTCGTCCCCTTCCCTGAAAAATTTCACCATTCCAGTGAAAGGTGGTCTGACAATGGAATTGGCTATTGCTCAGTTCTGGTCTAGTGGAATTGGTAGCCACGAGGCCACCATTGTTGATTTTGAGATTGTGTTTCATGGCATAAATATAAATAGAGAAGCTGTAGTGCTTGATGGTAGTGAGGCACCTGTAAGAATCGAAGCTAAATCTCTGTTAGCTACCGAGAAGCTTGTCCCAGCTGCCACTCTGAATAAGATCAAAGTACCATATCGGCCTGTGGATTCTAGCCTTAATACTCTTCCTACAAACCGTGATACGTTACCCTCTGGCAAGCAGATTATTGCACTTACATTAACTTATAAGTTGAAGCTGGAGGAAGGAGCCGAAATAAAGCCCCGAATCCCGCTTCTAAACAATCGAATATATGATACTAAATTTGAGTCTCAATTTTACACTATTTCAGACTCTAATAAGCGTGTGTATGCAACTGGAGATTGCTATCCCAAGTATGTGAAGATTCCAAAAGGAGAATACACTCTACAGTTGTATCTAAGGCATGAAAATGTTCAATTGTTGGAGAAAATGAAACATCTAGTTATCTTCATTGAAAGAAAGTTGGAG
TR_B         ATGCGAACTTCTGGTTTCACTACTGCTAGGAGATTTTACATAGATTCCGTTCAGATTTGCCCATTGAGGAGACCGATTAAGTGGGAGTCTGTAGTATCATTTTCGTCCCCTTCCCTGAAAAATTTCACCATTCCAGTGAAAGGTGGTCTGACAATGGAATTGGCTATTGCTCAGTTCTGGTCTAGTGGAATTGGTAGCCACGAGGCCACCATTGTTGATTTTGAGATTGTGTTTCATGGCATAAATATAAATAGAGAAGCTGTAGTGCTTGATGGTAGTGAGGCACCTGTAAGAATCGAAGCTAAATCTCTGTTAGCTACCGAGAAGCTTGTCCCAGCTGCCACTCTGAATAAGATCAAAGTACCATATCGGCCTGTGGATTCTAGCCTTAATACTCTTCCTACAAACCGTGATACGTTACCCTCTGGCAAGCAGATTATTGCACTTACATTAACTTATAAGTTGAAGCTGGAGGAAGGAGCCGAAATAAAGCCCCGAATCCCGCTTCTAAACAATCGAATATATGATACTAAATTTGAGTCTCAATTTTACACTATTTCAGACTCTAATAAGCGTGTGTATGCAACTGGAGATTGCTATCCCAAGTATGTGAAGATTCCAAAAGGAGAATACACTCTACAGTTGTATCTAAGGCATGAAAATGTTCAATTGTTGGAGAAAATGAAACATCTAGTTATCTTCATTGAAAGAAAGTTGGAG
