# Supplementary material for: Using multi-locus allelic sequence data to estimate genetic divergence among four Lilium (Liliaceae) cultivars
Source: Front Plant Sci. 2014 Oct 20;5:567. doi: 10.3389/fpls.2014.00567 (PMC4202788; doi:10.3389/fpls.2014.00567)
Supplement: Supplementary file 1 [file DataSheet1.ZIP › 27 lily sequences/the seven lily common with tulip/6523lily.phy]

CK_A       GTAGTTTATGCTCGCCTGATAACAGATGGACAGGACTATGGTGTAAATGGTTTCATAGTCCAGTTACGAAGCTTAGATGACCATTCTCCTCTTCCTGGTATAACCATTGGTGATATTGGAGCAAAATTCGGAAATGGTGGATATAACTCAATGGATAACGGTGTTCTACGTTTTGATCAAGTCCGCATTCCAAGAAATCAAATGCTGATGCGGGTGTCTCAGGTTAGCAGGGATGGAAAGTATTCACAATCTGATGTTCCCAGGCAGCTAGTTTATGGTACAATGGTTTATGTGCGTCAAGCCATTGTTGCTGATGCTTCTAAGGCTCTGTCTCGGGCGGTTTGTATTGCTGTTAGGTATAGCGCTGTCCGTAGACAATTTGGTTCACAGGATGGTGGTCCTGAGACTCAGGTCATTGATTACAAAACACAACAAAGTCGGCTTTTTCCACTTCTTGCTTCAGCCTATGCTTTCAGATTTGTTGGTGAGTGGTTGAAATGGCTTTACTCAGATGTGACTCAGAGACTACAAGCCAACGACTTCTCAACCTTACCCGAGGCTCATGCCTGTACTGCCGGATTGAAATCTTTGACGACATCTGTCACAGCTGATGGTATTGAAGAATGTCGAAAACTATGTGGAGGACATGGTTATCTTTGTAGCAGTGGCCTTCCTGAGTTATTTGCCGTGTACGTTCCTTCTTGCACATATGAAGGAGATAATGTTGTTTTGCTTTTGCAGGTTGCAAGGTTTCTTATGAAGACTGTTTCTCAGTTGGGATCCGGCAAACCGCCTGTTGGAACAACTACTTATATGGGGAAAACCGAACATTTAATGCTGTGCCGCTGTGATGTCCAGAGAGCTGAAGACTGGTTGAATCCTGCAACTATTCTAGAGGCATTTGAAGCCCGGGCTGTTAGAATGGCAGTTACTTGTGCCAAAAACATAAGCAAGGCTCCAAACCCAGAAGAAGGCTTTTCTGATCTGTCTGCTGATTTATCGGAAGCTGCTGTAGCT
CK_B       GTAGTTTATGCTCGCCTGATAACAGATGGACAGGACTATGGTGTAAATGGTTTCATAGTCCAGTTACGAAGCTTAGATGACCATTCTCCTCTTCCTGGTATAACCATTGGTGATATTGGAGCAAAATTCGGAAATGGTGGATATAACTCAATGGATAACGGTGTTCTACGTTTTGATCAAGTCCGCATTCCAAGAAATCAAATGCTGATGCGGGTGTCTCAGGTTAGCAGGGATGGAAAGTATTCACAATCTGATGTTCCCAGGCAGCTAGTTTATGGTACAATGGTTTATGTGCGTCAAGCCATTGTTGCTGATGCTTCTAAGGCTCTGTCTCGGGCGGTTTGTATTGCTGTTAGGTATAGCGCTGTCCGTAGACAATTTGGTTCACAGGATGGTGGTCCTGAGACTCAGGTCATTGATTACAAAACACAACAAAGTCGGCTTTTTCCACTTCTTGCTTCAGCCTATGCTTTCAGATTTGTTGGTGAGTGGTTGAAATGGCTTTACTCAGATGTGACTCAGAGACTACAAGCCAACGACTTCTCAACCTTACCCGAGGCTCATGCCTGTACTGCCGGATTGAAATCTTTGACGACATCTGTCACAGCTGATGGTATTGAAGAATGTCGAAAACTATGTGGAGGACATGGTTATCTTTGTAGCAGTGGCCTTCCTGAGTTATTTGCCGTGTACGTTCCTTCTTGCACATATGAAGGAGATAATGTTGTTTTGCTTTTGCAGGTTGCAAGGTTTCTTATGAAGACTGTTTCTCAGTTGGGTTCCGGCAAACCGCCTGTTGGAACAACAACTTATATGGGGAAAACCGAACATTTAATGCTGTGCCGCTGTGATGTCCAGAGAGCTGAAGACTGGTTGAATCCTGCAACTATTCTAGAGGCATTTGAAGCCCGGGCTGTTAGAATGGCAGTTACTTGTGCCAAAAACATAAGCAAGGCTCCAAACCCAGAAGAAGGCTTTTCTGATCTGTCTGCTGATTTATCGGAAGCTGCTGTAGCT
WF_A         GTAGTTTATGCTCGCCTGATAACTGATGGACAGGACTATGGTGTAAATGGTTTCATAGTCCAGTTACGAAGCTTAGATGACCATTCTCCTCTTCCTGGTATAACCATTGGTGATATTGGAGCAAAATTCGGAAATGGTGGATATAACTCAATGGATAACGGTGTCCTACGTTTTGATCAAGTCCGCATTCCAAGAAATCAAATGCTGATGCGGGTTTCTCAGGTTAGTAGGGATGGAAAGTATTCACAATCTGATGTTCCCAGGCAGCTAGTTTATGGTACAATGGTTTATGTGCGTCAAGCCATTGTTGCTGATGCTTCTAAGGCTCTGTCTCGGGCGGTTTGTATTGCTGTTAGGTATAGCGCTGTCCGTAGACAATTTGGTTCACAGGATGGTGGTCCTGAGACTCAGGTCATCGATTACAAAACACAACAAAGTCGGCTTTTCCCACTTCTTGCTTCAGCCTATGCTTTCAGATTTGTTGGTGAGTGGTTGAAATGGCTTTACTCAGATGTGACTCAGAGACTACAAGCCAACGACTTCTCAACCTTACCCGAGGCTCATGCCTGTACTGCCGGATTGAAATCTTTGACAACATCTGTCACAGCGGATGGTATTGAAGAATGTCGGAAACTATGTGGAGGACATGGTTATCTTTGTAGCAGTGGCCTTCCCGAGTTATTTGCCGTGTACGTTCCTTCTTGCACATATGAAGGAGATAATGTTGTTTTGCTTTTGCAGGTTGCAAGGTTTCTTATGAAGACTGTTTCTCAGTTGGGGTCCGGCAAACAGCCTGTTGGAACAACAACTTATATGGGGAAAACCGAACATTTAATGCTGTGCCGCTGTGATGTCCAGAGAGCTGAAGACTGGTTGAATCCTGCAACTATTCTAGAGGCATTTGAAGCACGGGCTGTTAGAATGGCAGTTACTTGTACCAAAAACATAAGCAAGGCTCCAAACCCAGAAGAAGGCTTTTCTGATCTGTCTGCTGATTTATCGGAAGCTGCTGTAGCT
WF_B         GTAGTTTATGCTCGCCTGATAACTGATGGACAGGACTATGGTGTAAATGGTTTCATAGTCCAGTTACGAAGCTTAGATGACCATTCTCCTCTTCCTGGTATAACCATTGGTGATATTGGAGCAAAATTCGGAAATGGTGGATATAACTCAATGGATAACGGTGTCCTACGTTTTGATCAAGTCCGCATTCCAAGAAATCAAATGCTGATGCGGGTTTCTCAGGTTAGTAGGGATGGAAAGTATTCACAATCTGATGTTCCCAGGCAGCTAGTTTATGGTACAATGGTTTATGTGCGTCAAGCCATTGTTGCTGATGCTTCTAAGGCTCTGTCTCGGGCGGTTTGTATTGCTGTTAGGTATAGCGCTGTCCGTAGACAATTTGGTTCACAGGATGGTGGTCCTGAGACTCAGGTCATCGATTACAAAACACAACAAAGTCGGCTTTTCCCACTTCTTGCTTCAGCCTATGCTTTCAGATTTGTTGGTGAGTGGTTGAAATGGCTTTACTCAGATGTGACTCAGAGACTACAAGCCAACGACTTCTCAACCTTACCCGAGGCTCATGCCTGTACTGCCGGATTGAAATCTTTGACAACATCTGTCACAGCGGATGGTATTGAAGAATGTCGGAAACTATGTGGAGGACATGGTTATCTTTGTAGCAGTGGCCTTCCCGAGTTATTTGCCGTGTACGTTCCTTCTTGCACATATGAAGGAGATAATGTTGTTTTGCTTTTGCAGGTTGCAAGGTTTCTTATGAAGACTGTTTCTCAGTTGGGGTCCGGCAAACAGCCTGTTGGAACAACAACTTATATGGGGAAAACCGAACATTTAATGCTGTGCCGCTGTGATGTCCAGAGAGCTGAAGACTGGTTGAATCCTGCAACTATTCTAGAGGCATTTGAAGCACGGGCTGTTAGAATGGCAGTTACTTGTACCAAAAACATAAGCAAGGCTCCAAACCCAGAAGAAGGCTTTTCTGATCTGTCTGCTGATTTATCGGAAGCTGCTGTAGCT
SG_A       GTAGTTTATGCTCGCCTGATAACAGATGGACAGGACTATGGTGTAAATGGTTTCATAGTCCAGTTACGAAGCTTAGATGACCATTCTCCTCTTCCTGGTATAACCATTGGTGATATTGGAGCAAAATTCGGAAATGGTGGATATAACTCAATGGATAATGGTGTCCTACGTTTTGATCAAGTCCGCATTCCAAGAAATCAAATGCTGATGCGGGTTTCTCAGGTTAGTAGGGATGGAAAGTACTCACAATCTGATGTTCCGAGGCAGCTAGTTTATGGTACAATGGTTTATGTGCGTCAAGCCATTGTTGCTGACGCTTCTAAGGCTCTGTCTCGGGCGGTTTGTATTGCTGTTAGGTATAGCGCTGTCCGTAGACAATTTGGTTCACAGAATGATGGTCCTGAGACTCAGGTCATCGATTACAAAACACAACAAAGTCGGCTTTTCCCACTTCTTGCTTCAGCCTATGCTTTCAGATTTGTTGGTGAGTGGTTGAAATGGCTTTACTCAGATGTGACTCAGAGACTACAAGCCAACGATTTCTCAACCTTACCCGAGGCTCATGCCTGTACTGCCGGATTGAAATCTTTGACAACATCTGTCACAGCTGATGGTATTGAAGAATGTCGAAAACTATGTGGAGGACATGGTTATCTTTGTAGCAGTGGCCTTCCCGAGTTATTTGCCGTGTACGTTCCTTCTTGCACATATGAAGGAGATAATGTTGTTTTGCTTTTGCAGGTTGCAAGGTTTCTTATGAAGACTGTTTCTCAGTTGGGGTCTGGCAAACAGCCTGTTGGAACAACAACTTATATGGGGAAAACCGAACATTTAATGCTGTGCCGCTGTGATGTCCAGAGAGCTGAAGACTGGTTGAATCCTGCAACTATTCTAGAGGCATTTGAAGCCCGGGCTGTTAGAATGGCAGTTACTTGTGCCAAAAACATAAGCAAGGCTCCAAACCCAGAAGAAGGCTTTTCTGATCTGTCTGCTGATTTATTGGAAGCTGCTGTAGCT
SG_B       GTAGTTTATGCTCGCCTGATAACAGATGGACAGGACTATGGTGTAAATGGTTTCATAGTCCAGTTACGAAGCTTAGATGACCATTCTCCTCTTCCTGGTATAACCATTGGTGATATTGGAGCAAAATTCGGAAATGGTGGATATAACTCAATGGATAACGGTGTCCTACGTTTTGATCAAGTCCGCATTCCAAGAAATCAAATGCTGATGCGGGTTTCTCAGGTTAGTAGGGATGGAAAGTACTCACAATCTGATGTTCCGAGGCAGCTAGTTTATGGTACAATGGTTTATGTGCGTCAAGCCATTGTTGCTGACGCTTCTAAGGCTCTGTCTCGGGCGGTTTGTATTGCTGTTAGGTATAGCGCTGTCCGTAGACAATTTGGTTCACAGAATGATGGTCCTGAGACTCAGGTCATCGATTACAAAACACAACAAAGTCGGCTTTTCCCACTTCTTGCTTCAGCCTATGCTTTCAGATTTGTTGGTGAGTGGTTGAAATGGCTTTACTCAGATGTGACTCAGAGACTACAAGCCAACGATTTCTCAACCTTACCCGAGGCTCATGCCTGTACTGCCGGATTGAAATCTTTGACAACATCTGTCACAGCTGATGGTATTGAAGAATGTCGAAAACTATGTGGAGGACATGGTTATCTTTGTAGCAGTGGCCTTCCCGAGTTATTTGCCGTGTACGTTCCTTCTTGCACATATGAAGGAGATAATGTTGTTTTGCTTTTGCAGGTTGCAAGGTTTCTTATGAAGACTGTTTCTCAGTTGGGGTCTGGCAAACAGCCTGTTGGAACAACAACTTATATGGGGAAAACCGAACATTTAATGCTGTGCCGCTGTGATGTCCAGAGAGCTGAAGACTGGTTGAATCCTGCAACTATTCTAGAGGCATTTGAAGCCCGGGCTGTTAGAATGGCAGTTACTTGTGCCAAAAACATAAGCAAGGCTCCAAACCCAGAAGAAGGCTTTTCTGATCTGTCTGCTGATTTATTGGAAGCTGCTGTAGCT
TR_A          GTAGTTTATGCTCGCCTGATAACAGATGGACAGGACTATGGTGTAAATGGTTTCATAGTCCAGTTACGAAGCTTAGATGACCATTCTCCTCTTCCTGGTATAACCATTGGTGATATTGGAGCAAAATTCGGAAATGGTGGATATAACTCAATGGATAACGGTGTCCTACGTTTTGATCAAGTCCGCATTCCAAGAAATCAAATGCTGATGCGGGTTTCTCAGGTTAGTAGGGATGGAAAGTATTCACAATCTGATGTTCCAAGGCAGCTAGTTTATGGTACAATGGTTTATGTGCGTCAAGCCATTGTTGCTGATGCTTCTAAGGCTCTGTCTCGGGCGGTTTGTATTGCTGTTAGGTATAGTGCTGTCCGTAGACAATTTGGTTCACAGGATGGTGGTCCTGAGACTCAGGTCATCGATTACAAAACACAACAAAGTCGGCTTTTCCCACTTCTTGCTTCAGCCTATGCTTTCAGATTTGTTGGTGAGTGGTTGAAATGGCTTTACTCAGATGTGACTCAGAGACTACAAGCCAACGATTTCTCCACCTTACCCGAGGCTCATGCCTGTACTGCCGGATTGAAATCTTTGACAACATCTGTCACAGCTGATGGTATCGAAGAATGTCGAAAACTATGTGGAGGACATGGTTATCTTTGTAGCAGTGGCCTTCCCGAGCTATTTGCCGTGTATGTTCCTTCTTGCACATATGAAGGAGATAATGTTGTTTTGCTTTTGCAGGTTGCAAGGTTTCTTATGAAGACTGTTTCTCAGTTGGGGTCCGGCAAACAGCCTGTTGGAACAACAACTTATATGGGGAAAACCGAACATTTAATGCTGTGCCGCTGTGATGTCCAGAGAGCTGAAGACTGGTTAAATCCTGCAACTATTCTAGAGGCATTTGAAGCCCGGGCTGTTAGAATGGCAGTTACTTGTGCCAAAAACCTAAGCAAGGCTCCAAACCCAGAAGAAGGCTTTTCTGATCTGTCTGCTGATTTATTGGAAGCTGCTGTAGCT
TR_B         GTAGTTTATGCTCGCCTGATAACAGATGGACAGGACTATGGTGTAAATGGTTTCATAGTCCAGTTACGAAGCTTAGATGACCATTCTCCTCTTCCTGGTATAACCATTGGTGATATTGGAGCAAAATTCGGAAATGGTGGATATAACTCAATGGATAACGGTGTCCTACGTTTTGATCAAGTCCGCATTCCAAGAAATCAAATGCTGATGCGGGTTTCTCAGGTTAGTAGGGATGGAAAGTATTCACAATCTGATGTTCCAAGGCAGCTAGTTTATGGTACAATGGTTTATGTGCGTCAAGCCATTGTTGCTGATGCTTCTAAGGCTCTGTCTCGGGCGGTTTGTATTGCTGTTAGGTATAGTGCTGTCCGTAGACAATTTGGTTCACAGGATGGTGGTCCTGAGACTCAGGTCATCGATTACAAAACACAACAAAGTCGGCTTTTCCCACTTCTTGCTTCAGCCTATGCTTTCAGATTTGTTGGTGAGTGGTTGAAATGGCTTTACTCAGATGTGACTCAGAGACTACAAGCCAACGATTTCTCCACCTTACCCGAGGCTCATGCCTGTACTGCCGGATTGAAATCTTTGACAACATCTGTCACAGCTGATGGTATCGAAGAATGTCGAAAACTATGTGGAGGACATGGTTATCTTTGTAGCAGTGGCCTTCCCGAGCTATTTGCCGTGTATGTTCCTTCTTGCACATATGAAGGAGATAATGTTGTTTTGCTTTTGCAGGTTGCAAGGTTTCTTATGAAGACTGTTTCTCAGTTGGGGTCCGGCAAACAGCCTGTTGGAACAACAACTTATATGGGGAAAACCGAACATTTAATGCTGTGCCGCTGTGATGTCCAGAGAGCTGAAGACTGGTTAAATCCTGCAACTATTCTAGAGGCATTTGAAGCCCGGGCTGTTAGAATGGCAGTTACTTGTGCCAAAAACCTAAGCAAGGCTCCAAACCCAGAAGAAGGCTTTTCTGATCTGTCTGCTGATTTATTGGAAGCTGCTGTAGCT
